# Supplementary material for: The role of early language abilities on math skills among Chinese children
Source: PLoS One. 2017 Jul 27;12(7):e0181074. doi: 10.1371/journal.pone.0181074 (PMC5531550; doi:10.1371/journal.pone.0181074)
Supplement: S1 Table — (XLSX) [file pone.0181074.s001.xlsx]

## Sheet: Sheet1
ID	area	gender	age	object counting	forward counting	magnitude comparison	backward counting	missing number	addition	subtraction	listening comprehension	dictation	informal math	formal math	language skills	non-verbal IQ
101301	1	0	6	3	12	4	7	5	3	2	15	23.5	31	5	38.5	3
101302	1	1	7	3	12	5	6	3	3	2	14	27.5	29	5	41.5	10
101303	1	0	6	3	12	4	5	4	3	2	13	27	28	5	40	14
101304	1	1	6	3	12	4	8	3	3	2	8	19	30	5	27	12
101305	1	0	7	3	11	4	12	4	5	5	17	27.5	34	10	44.5	17
101306	1	1	6	3	12	5	12	4	4	4	15	24	36	8	39	12
101307	1	0	6	3	12	5	8	5	4	3	11	29	33	7	40	13
101308	1	1	7	1	12	5	12	5	4	4	19	28.5	35	8	47.5	17
101309	1	0	6	3	5	0	0	3	3	2	10	21	11	5	31	9
101310	1	0	7	3	12	5	12	5	4	5	14	25	37	9	39	9
101311	1	1	7	2	11	4	6	4	3	5	11	22	27	8	33	15
101312	1	1	6	3	12	4	12	5	3	5	13	24	36	8	37	10
101313	1	0	6	2	12	4	12	4	3	5	16	24	34	8	40	8
101314	1	1	6	3	12	3	10	3	2	1	12	14	31	3	26	11
101315	1	0	6	3	12	2	6	4	3	3	15	27	27	6	42	14
101316	1	1	7	3	12	4	12	4	1	2	13	21	35	3	34	14
101317	1	1	7	3	12	5	12	5	4	4	9	30	37	8	39	13
101318	1	0	7	2	12	5	12	5	5	4	12	25.5	36	9	37.5	14
101319	1	1	7	3	12	5	12	5	4	4	15	20	37	8	35	17
101320	1	1	6	3	8	5	11	5	3	2	11	26	32	5	37	12
101321	1	0	7	2	12	4	2	4	1	2	10	9	24	3	19	8
101322	1	1	7	3	12	0	12	5	5	5	12	28.5	32	10	40.5	14
101323	1	0	7	3	12	5	12	5	5	5	18	30	37	10	48	11
101324	1	0	6	3	12	4	8	5	2	1	16	8	32	3	24	11
101325	1	1	6	3	12	4	10	4	5	3	9	24	33	8	33	13
101326	1	0	7	3	8	4	8	5	3	5	13	24	28	8	37	12
101327	1	0	5	2	8	5	4	3	3	5	11	29	22	8	40	9
101328	1	1	7	3	12	4	11	5	4	4	13	23	35	8	36	2
101329	1	1		2	11	1	12	5	4	5	3	17.5	31	9	20.5	14
101330	1	0	7	3	12	5	12	5	4	4	13	27.5	37	8	40.5	10
102301	1	1	6	3	12	5	12	5	4	4	18	15	37	8	33	16
102302	1	1	6	3	12	5	9	5	5	5	14	20	34	10	34	19
102303	1	1	6	3	12	5	12	5	1	1	18	21.5	37	2	39.5	14
102304	1	0	6	3	9	4	0	5	5	4	14	15.5	21	9	29.5	12
102305	1	1	7	3	12	5	12	5	5	4	18	20	37	9	38	22
102306	1	0	6	3	12	5	10	4	3	4	23	19	34	7	42	15
102307	1	0	7	3	12	5	10	5	5	5		28	35	10	28	16
102308	1	1	6	2	12	5	12	5	1	3	15	15	36	4	30	15
102309	1	1	6	3	4	1	2	1	1	1	8	11.5	11	2	19.5	10
102310	1	0	6	3	12	5	12	5	4	4	16	25.5	37	8	41.5	19
102311	1	1	7	3	12	5	12	5	4	3	19	22	37	7	41	20
102312	1	1	6	0	12	5	12	5	3	2	17	11.5	34	5	28.5	20
102313	1	1	7	3	12	5	12	5	5	4	17	20.5	37	9	37.5	19
102314	1	0	6	3	5	4	0	2	2	2	14	2	14	4	16	10
102315	1	1	6	3	12	5	12	5	5	3	20	19	37	8	39	20
102316	1	0	6	3	12	5	12	4	3	4	17	19	36	7	36	19
102317	1	1	6	1	8	3	4	4	3	3	15	18	20	6	33	17
102318	1	1	7	3	8	5	8	4	5	4	17	19.5	28	9	36.5	14
102319	1	0	6	3	12	5	12	5	4	2	17	23.5	37	6	40.5	18
102320	1	1	6	3	8	4	12	3	5	2	13	12.5	30	7	25.5	14
102321	1	0	6	3	12	5	12	5	2	4	20	19.5	37	6	39.5	18
102322	1	0	6	1	12	5	7	4	4	2	21	17.5	29	6	38.5	19
102323	1	1	7	3	12	5	12	5	5	5	22	19	37	10	41	22
102324	1	0	6	3	12	5	10	3	3	4	19	19.5	33	7	38.5	19
103301	1	0	7	3	8	3	11	4	2	3	11	26	29	5	37	14
103302	1	0	6	3	8	3	7	3	4	3	13	22	24	7	35	14
103303	1	1	7	3	8	5	3	3	3	1	9	28	22	4	37	6
103304	1	1	6	3	7	4	4	3	1	2	15	24	21	3	39	12
103305	1	0	7	3	8	5	8	5	4	2	9	22	29	6	31	10
103306	1	1	6	1	4	3	0	0	2	0	10	24	8	2	34	12
103307	1	1	6	3	12	5	0	4	4	3	11	24	24	7	35	3
103308	1	1	7	3	12	5	0	4	5	3	9	23.5	24	8	32.5	7
103309	1	1	7	2	12	5	8	4	3	2	5	12	31	5	17	11
103310	1	1	6	3	8	4	11	4	5	3	11	26	30	8	37	21
103311	1	1	6	3	7	1	5	5	4	3	10	24	21	7	34	14
103312	1	1	7	3	12	4	9	4	4	3	13	24	32	7	37	13
103313	1	0	6	3	9	3	8	4	5	3	13	23.5	27	8	36.5	16
103314	1	1	7	3	12	5	12	4	4	5	12	29	36	9	41	13
103315	1	0	6	3	8	3	8	4	4	2	10	24	26	6	34	9
103316	1	0	7	3	12	4	7	4	4	3	14	28	30	7	42	12
103317	1	0	6	3	8	2	10	5	4	3	11	26	28	7	37	11
103318	1	1	7	3	9	5	8	4	5	3	11	23.5	29	8	34.5	17
103319	1	1	7	3	12	4	12	4	3	3	6	29	35	6	35	16
103320	1	0		3	12	4	10	5	4	3	5	22	34	7	27	12
103321	1	1	6	1	2	3	0	4	4	2	10	23	10	6	33	10
103322	1	1	7	3	8	4	4	4	3	2	13	25.5	23	5	38.5	14
103323	1	1	6	3	8	3	7	4	3	3	14	22	25	6	36	18
103324	1	0	6	3	8	4	2	2	5	2	12	25.5	19	7	37.5	17
103325	1	0	7	3	12	5	12	5	5	3	14	29.5	37	8	43.5	18
103326	1	1	7	3	12	4	11	5	5	5	16	30	35	10	46	17
103327	1	0	6	3	12	4	7	4	4	3	16	28	30	7	44	15
103328	1	1	6	2	9	3	0	5	3	3	12	25.5	19	6	37.5	10
103329	1	1	7	3	12	5	12	5	5	3	5	30	37	8	35	21
103330	1	1	6	3	12	4	12	4	4	3	15	26	35	7	41	14
103331	1	1	6	3	8	4	0	2	3	1	6	22	17	4	28	6
103332	1	1	7	3	9	4	12	3	3	3	14	28	31	6	42	7
103333	1	1	6	3	8	2	6	2	5	2	15	27	21	7	42	8
103334	1	0	6	3	12	3	11	3	3	1	9	25	32	4	34	11
103335	1	0	7	3	8	3	3	3	3	1	4	19.5	20	4	23.5	6
103336	1	1	6	1	0	1	0	0	0	2	6	0	2	2	6	1
104301	1	0	7	2	12	4	0	5	4	5	15	26.5	23	9	41.5	15
104302	1	1	7	3	6	4	0	3	3	4	9	24	16	7	33	3
104303	1	0	6	3	12	2	4	0	5	5	8	26	21	10	34	5
104304	1	1	7	3	12	4	11	5	5	3	12	26.5	35	8	38.5	17
104305	1	1	6	3	9	3	11	4	5	4	14	28	30	9	42	15
104306	1	0	6	3	12	5	12	5	5	4	13	30	37	9	43	14
104307	1	1	6	3	12	2	0	2	2	3	11	27.5	19	5	38.5	10
104308	1	0	6	3	12	4	1	4	5	5	9	28	24	10	37	10
104309	1	1	6	3	8	4	2	4	5	4	14	26	21	9	40	8
104310	1	0	7	3	9	3	0	5	4	4	13	24	20	8	37	7
104311	1	1	6	3	11	5	10	5	5	5	14	25	34	10	39	9
104312	1	0	6	3	12	3	6	5	3	5	9	27	29	8	36	7
104313	1	1	7	2	8	4	12	5	5	5	13	28	31	10	41	15
104314	1	0	6	3	3	4	7	4	2	3	9	26	21	5	35	13
104315	1	1	6	3	12	5	12	5	4	4	12	30	37	8	42	11
104316	1	0	6	3	12	5	10	5	5	4	17	26	35	9	43	12
104317	1	1	7	3	12	5	12	5	5	5	14	26	37	10	40	15
104318	1	0	8	3	12	4	12	5	5	5	11	28	36	10	39	15
104319	1	1	6	3	5	4	2	5	5	5	3	25	19	10	28	10
104320	1	0	5	3	9	4	10	3	2	2	13	30	29	4	43	10
104321	1	1	5	2	4	3	4	3	5	2	11	26.5	16	7	37.5	4
104322	1	0	6	2	9	4	10	5	5	2	2	29	30	7	31	9
104323	1	1	7	3	12	5	9	5	4	4	3	30	34	8	33	14
104324	1	1	7								11				11	11
104325	1	1	7	3	12	5	11	5	5	4	13	30	36	9	43	16
104326	1	0	6	3	12	4	0	3	3	3	14	27.5	22	6	41.5	11
104327	1	0	5	3	6	2	0	2	2	3	2	13.5	13	5	15.5	11
104328	1	1	6	2	8	5	12	3	4	5	12	26.5	30	9	38.5	12
104329	1	0	6	2	7	3	4	5	5	2	13	23	21	7	36	2
105301	1	1	6	3	5	4	10	4	4	4	19	18	26	8	37	15
105302	1	1	6	3	12	4	10	5	3	2	20	14	34	5	34	24
105303	1	1	6	3	12	4	6	4	2	3	18	19	29	5	37	14
105304	1	1	6	3	8	2	0	1	1	2	16	16	14	3	32	6
105305	1	1	6	2	12	5	12	4	5	4	10	7	35	9	17	5
105306	1	1	7	1	8	3	7	3	2	3	18	16	22	5	34	19
105307	1	1	7	3	8	5	9	4	3	2	19	13	29	5	32	14
105308	1	1	6	3	12	5	10	5	5	5	20	13	35	10	33	14
105309	1	1	6	2	9	5	12	5	3	5	18	19	33	8	37	18
105310	1	0	6	3	11	4	6	3	3	1	20	14	27	4	34	18
105311	1	0	6	3	12	4	10	5	2	2	20	19	34	4	39	21
105312	1	0	7	2	12	4	4	5	1	1	21	18	27	2	39	12
105313	1	0	6	3	12	4	12	4	3	3	14	25	35	6	39	16
105314	1	0	6	2	8	5	12	4	4	3	20	26	31	7	46	20
105315	1	0	6	2	8	5	10	3	5	2	19	15	28	7	34	12
105316	1	0	7	3	12	5	8	5	3	3	17	21	33	6	38	13
105317	1	0	6	3	4	1	0	0	0	1	20	19	8	1	39	13
105318	1	0	6	3	9	4	3	2	3	3	20	26	21	6	46	14
105319	1	0	7	3	8	2	6	3	2	0	12	23	22	2	35	16
105320	1	1	6	2	10	4	0	1	4	0	15	8	17	4	23	16
105321	1	1	6	3	12	5	12	5	5	5	18	18	37	10	36	20
105322	1	1	7	3	12	5	9	5	1	2	19	24	34	3	43	20
105323	1	1	6	3	12	4	12	4	2	3	22	22	35	5	44	13
105324	1	0	6	1	7	3	6	2	1	0	14	14	19	1	28	13
105325	1	0	7	2	4	5	10	4	3	2			25	5
105326	1	1	6	1	11	5	8	3	3	2	18	18	28	5	36	7
105327	1	0	6	3	8	3	6	5	2	2	18	18	25	4	36	15
105328	1	0	6	2	4	4	4	5	4	4	20	20	19	8	40	19
105329	1	1	6	2	9	5	12	4	0	2	14	16	32	2	30	13
105330	1	1	7	3	11	3	7	5	2	2	19	14	29	4	33	17
105331	1	1	6	3	8	5	5	4	2	1	22	15	25	3	37	21
105332	1	0	7	3	12	4	10	4	2	2	17	22	33	4	39	19
105333	1	1	7	3	12	5	12	5	5	5	21	19	37	10	40	19
105334	1	1	7	3	12	5	12	5	5	5	20	16	37	10	36	20
105335	1	1	6	2	0	2	0	0	0	0	10	16	4	0	26	14
105336	1	1	6	3	8	4	9	2	3	2	19	18	26	5	37	12
105337	1	1	7	3	12	5	12	2	4	4	14	9	34	8	23	12
105338	1	1	7	3	12	5	10	5	2	2	22	16	35	4	38	21
106301	1	0	6	3	8	0	4	4	1	2	11	11	19	3	22	21
106302	1	0	7	2	12	1	12	4	4	3	19	22	31	7	41	16
106303	1	0	6	2	8	4	1	3	3	1	16	10	18	4	26	14
106304	1	0	7	3	8	2	12	3	4	2	16	23	28	6	39	9
106305	1	1	6	3	7	5	9	5	3	2	19	20	29	5	39	13
106306	1	0	6	2	10	4	12	4	3	2	15	21	32	5	36	14
106307	1	1	7	3	12	5	11	5	3	2	18	16	36	5	34	18
106308	1	1	6	3	6	5	9	4	3	2	16	22	27	5	38	12
106309	1	0	6	3	8	4	10	4	2	2	17	18	29	4	35	19
106310	1	0	6	1	9	5	7	5	3	1	19	16	27	4	35	10
106311	1	0	6	3	12	4	12	5	3	2	23	23	36	5	46	17
106312	1	1	6	3	12	1	8	4	2	3	18	25	28	5	43	17
106313	1	0	7	3	8	3	10	4	4	2	18	20	28	6	38	8
106314	1	0	7	3	12	5	12	5	5	3	23	21	37	8	44	22
106315	1	0	7	3	8	1	6	5	3	2	21	26	23	5	47	17
106316	1	1	6	2	8	3	8	4	3	3	16	16	25	6	32	7
106317	1	1	6	0	1	2	0	0	1	1	14	12	3	2	26	9
106318	1	1	6	2	9	1	12	2	1	2	12	11	26	3	23	3
106319	1	1	6	3	6	1	7	1	1	0	13	21	18	1	34	9
106320	1	0	7	3	12	5	12	5	3	3	20	18	37	6	38	20
106321	1	1	6	3	8	4	0	4	3	0	16	21	19	3	37	9
106322	1	1	6	3	12	5	12	5	3	2	23	22	37	5	45	21
106323	1	1		2	12	5	12	5	2	3	14	22	36	5	36	16
106324	1	0	7	3	8	4	12	3	3	2	22	15	30	5	37	15
106325	1	0		3	6	0	0	0	2	2	9	18	9	4	27	9
106326	1	0	6	3	2	2	0	3	3	2	13	18	10	5	31	11
106327	1	1		3	1	0	2	1	1	2	14	16	7	3	30	14
106328	1	0	6	3	8	2	6	5	4	2	15	18	24	6	33	15
106329	1	1	6	1	8	4	8	5	3	1	17	21	26	4	38	18
106330	1	1	7	3	1	4	6	4	4	0	20	17	18	4	37	16
106331	1	1	6	3	9	5	12	5	5	4	14	18	34	9	32	12
106332	1	0	6	2	8	5	10	5	2	3	14	37	30	5	51	14
106333	1	1		2	7	4	5	3	1	2	15	23	21	3	38	22
106334	1	0	7	2	8	4	7	4	2	2	13	19	25	4	32	14
106335	1	0	6	3	3	2	4	0	4	0	11	10	12	4	21	15
106336	1	0	6	3	8	4	12	4	2	2	12	24	31	4	36	17
106337	1	1	6	3	1	2	0	2	1	1	16	15	8	2	31	14
107301	1	1	6	3	12	4	0	2	3	1	22	11	21	4	33	22
107302	1	1	7	2	10	4	12	4	3	3	21	21	32	6	42	24
107303	1	1	7	3	11	5	11	3	5	5	17	11	33	10	28	23
107304	1	1	7	1	12	5	12	5	5	5	19	16	35	10	35	21
107305	1	0	7	3	12	5	12	5	5	5	21	22	37	10	43	23
107306	1	0	7	3	8	1	11	5	5	4	18	18	28	9	36	20
107307	1	0	7	3	12	5	11	4	5	2	23	24	35	7	47	24
107308	1	0	6	3	8	4	0	3	4	2	20	20	18	6	40	21
107309	1	0	7	3	12	4	10	5	4	4	19	16	34	8	35	21
107310	1	0	7	3	12	5	8	4	3	2	21	27	32	5	48	22
107311	1	1	7	3	9	4	12	5	3	4	18	20	33	7	38	23
107312	1	0	6	3	12	5	12	5	5	2	20	24	37	7	44	24
107313	1	1	6	3	12	5	12	5	5	5	24	24	37	10	48	24
107314	1	0	6	3	8	5	8	4	4	3	22	22	28	7	44	24
107315	1	1	6	3	12	5	12	4	3	3	22	26	36	6	48	22
107316	1	0	6	3	8	4	7	4	4	3	12	19	26	7	31	23
107317	1	1	6	3	12	4	12	4	5	5	16	22	35	10	38	24
107318	1	0	6	3	4	2	11	3	4	4	11	11	23	8	22	21
107319	1	0	6	1	4	3	0	1	1	1	12	3	9	2	15	13
107320	1	1	6	2	12	5	12	5	3	3	19	11	36	6	30	20
107321	1	1	6	2	12	5	12	4	4	3	20	24	35	7	44	23
107322	1	1	6	3	12	5	0	5	4	2	20	26	25	6	46	21
107323	1	0	6	3	12	4	4	3	3	2	18	19	26	5	37	17
107324	1	0	6	3	12	5	4	5	4	4	20	19	29	8	39	23
107325	1	0	6	1	8	0	7	4	1	3	17	23	20	4	40	24
107326	1	1	6	3	12	5	12	4	5	0	20	22	36	5	42	23
107327	1	0	7	3	12	5	12	5	4	2	22	26	37	6	48	23
107328	1	1	6	3	12	5	12	5	4	4	23	19	37	8	42	22
107329	1	0	6	3	8	5	8	5	5	5	17	23	29	10	40	21
107330	1	0	6	2	11	4	8	2	0	0	21	15	27	0	36	24
107331	1	1	7	3	12	4	12	5	5	5	22	20	36	10	42	24
107332	1	1	6	3	8	4	10	3	4	3	21	24	28	7	45	18
107333	1	1	6	3	12	5	12	5	3	5	17	8	37	8	25	22
107334	1	1	6	3	11	4	10	4	2	1	20	15	32	3	35	24
107335	1	1	7	3	12	5	12	4	4	2	22	23	36	6	45	22
107336	1	0	6	3	12	5	12	3	3	2	19	22	35	5	41	21
107337	1	0	7	2	12	4	12	4	5	4	19	19	34	9	38	21
107338	1	0	6	3	12	4	12	4	4	5	19	27	35	9	46	24
108301	1	1		3	4	3	0	3	3	1	6	17.5	13	4	23.5	7
108302	1	0		3	8	1	0	2	1	2	7	21	14	3	28	9
108303	1	1		2	4	4	0	2	1	2	10	22	12	3	32	9
108304	1	0		3	12	4	12	3	4	2	14	28	34	6	42	9
108305	1	1		2	8	4	12	3	2	2	19	16	29	4	35	15
108306	1	0		3	12	5	12	4	5	5	17	30	36	10	47	10
108307	1	1		3	12	4	12	5	4	5	20	28	36	9	48	9
108308	1	0		3	12	5	12	5	5	5	17	30	37	10	47	19
108309	1	1		3	4	5	8	4	3	2	17	28	24	5	45	13
108310	1	1		3	12	4	8	3	3	2	15	23	30	5	38	11
108311	1	1		3	8	3	4	3	2	1	2	21	21	3	23	11
108312	1	1		2	12	5	12	5	5	4	19	30	36	9	49	10
108313	1	0		3	12	4	12	2	5	3	17	21	33	8	38	17
108314	1	0		2	12	1	7	0	2	2	14	14	22	4	28	8
108315	1	0		2	12	5	12	4	5	5	18		35	10	18
108316	1	1		3	8	3	12	4	4	2	16	23	30	6	39	11
108317	1	1		3	8	5	0	1	3	2	13	25	17	5	38	14
108318	1	1		2	12	2	12	4	3	2	2	20	32	5	22	7
108319	1	0		2	8	3	0	3	2	1	1	20	16	3	21	5
108320	1	0		3	8	1	4	1	3	2	8	20	17	5	28	10
108321	1	0		3	8	1	11	2	2	2	6	19	25	4	25	4
108322	1	1		2	12	5	8	4	1	2	12	14	31	3	26	17
108323	1	1		3	12	3	4	4	5	2	15	30	26	7	45	8
108324	1	0		3	12	4	4	4	5	2	13	29	27	7	42	8
108325	1	1		3	12	4	12	5	2	3	11	28	36	5	39	18
108326	1	0		3	12	0	8	4	4	2	12	24	27	6	36	6
108327	1	0		3	12	2	10	4	3	4	2	24	31	7	26	14
108328	1	1		3	8	3	0	2	2	1	6	14	16	3	20	8
108329	1	0		3	12	4	12	4	3	3	15	28	35	6	43	7
108330	1	0		3	12	0	12	4	4	3	20	29	31	7	49	21
108331	1	1		2	8	3	12	4	3	2	5	30	29	5	35	10
108332	1	0		3	4	4	12	2	2	2	15	22	25	4	37	10
108333	1	1		3	12	3	5	3	2	2	12	14	26	4	26	12
108334	1	1		3	12	5	12	5	3	4	16	29.5	37	7	45.5	11
108335	1	1		3	12	1	12	5	4	2	11	24	33	6	35	8
108336	1	0		3	8	4	12	4	2	2	6	30	31	4	36	17
108337	1	0		2	12	3	7	5	2	2	15	26	29	4	41	16
108338	1	0		2	12	2	8	3	3	2	15	6	27	5	21	10
109301	1	1		2	8	4	12	5	5	5	12	30	31	10	42	16
109302	1	0		2	10	3	10	3	4	3	11	30	28	7	41	16
109303	1	1		3	8	5	12	4	4	2	8	22	32	6	30	16
109304	1	1		3	8	1	0	5	3	1	6	30	17	4	36	11
109305	1	0		3	8	4	0	2	3	3	11	30	17	6	41	9
109306	1	1		3	12	5	11	4	5	5	17	30	35	10	47	13
109307	1	1		2	8	0	0	3	4	5	8	30	13	9	38	10
109308	1	0		2	1	2	0	0	3	2	10	8	5	5	18	7
109309	1	1		3	2	2	0	0	1	0	10	8	7	1	18	7
110301	1	1	7	3	12	5	12	5	4	2	19	30	37	6	49	21
110302	1	1	7	3	12	4	2	4	4	3	19	24	25	7	43	17
110303	1	1	6	2	12	5	9	4	5	5	12	30	32	10	42	24
110304	1	0	7	3	12	5	10	4	2	2	19	26	34	4	45	13
110305	1	1	6	3	8	4	2	5	3	3	12	21.5	22	6	33.5	18
110306	1	0	6	2	11	4	11	4	3	2	18	26	32	5	44	18
110307	1	0	6	3	12	5	8	4	5	5	11	24.5	32	10	35.5	12
110308	1	1	6	1	12	5	12	5	5	4	15	24	35	9	39	20
110309	1	0	6	3	8	4	11	5	4	2	20	21	31	6	41	16
110310	1	0	6	3	12	1	10	5	5	5	13	30	31	10	43	17
110311	1	1	7	3	8	5	7	4	4	3	19	28	27	7	47	19
110312	1	0	6	3	8	5	12	5	5	5	19	30	33	10	49	21
110313	1	0	6	2	8	4	0	4	2	3	10	15.5	18	5	25.5	12
110314	1	1	7	3	0	4	4	3	2	3	19	28	14	5	47	14
110315	1	1	6	3	11	4	12	4	3	2	16	12	34	5	28	19
110316	1	0	6	3	8	4	6	3	3	0		24	24	3	24	7
110317	1	0	7	3	12	4	12	4	2	1		17	35	3	17	12
110318	1	1	6	3	12	4	10	4	2	2	10	22	33	4	32	13
110319	1	0	6	2	8	2	6	4	1	0	10	24	22	1	34	22
110320	1	1	6	3	12	5	10	5	3	3	19	30	35	6	49	20
110321	1	1	7	3	12	3	11	4	2	3	17	18	33	5	35	14
110322	1	1	6	3	12	5	11	5	2	2	14	22	36	4	36	17
110323	1	1	6	3	12	5	9	5	3	2	13	19	34	5	32	3
110324	1	1	6	3	8	4	0	1	2	2	13	18	16	4	31	17
110325	1	0	7	2	12	4	0	5	1	0	14	16	23	1	30	7
110326	1	0	6	3	10	4	10	4	3	3	10	28	31	6	38	18
110327	1	1	6	2	4	4	10	4	3	1	12	22	24	4	34	21
110328	1	1	7	3	12	5	12	4	4	3	17	30	36	7	47	20
110329	1	1	6	3	12	4	9	4	4	4	18	25.5	32	8	43.5	20
110330	1	0	6	3	8	1	2	3	1	3	12	30	17	4	42	15
110331	1	1	6	3	9	4	12	5	4	3	13	23.5	33	7	36.5	17
110332	1	1	6	3	12	5	11	5	5	4	14	19	36	9	33	16
110333	1	0	7	3	8	3	0	1	4	4	11	22	15	8	33	22
110334	1	1	6	3	12	4	10	4	3	4	16	17	33	7	33	16
110335	1	1	6	3	12	5	12	5	4	4	14	27.5	37	8	41.5	7
110336	1	1	6	3	0	2	3	2	1	2	10	0	10	3	10	9
110337	1	1	7	1	12	1	6	2	5	3	12	24	22	8	36	12
110338	1	1	7	3	12	4	4	5	4	2	15	28	28	6	43	7
111301	1	0	6	3	8	2	7	3	3	2	18	20.5	23	5	38.5	17
111302	1	0	6	2	12	5	12	5	5	5	17	24	36	10	41	11
111303	1	0	7	3	12	5	12	5	3	4	20	30	37	7	50	17
111304	1	0	6	3	8	2	8	3	4	2	18	26	24	6	44	17
111305	1	0	7	3	8	3	8	2	3	2	19	14	24	5	33	20
111306	1	0	7	3	12	4	12	4	5	4	18	23.5	35	9	41.5	22
111307	1	0	6	3	12	3	10	5	5	3	16	20	33	8	36	16
111308	1	0	6	3	12	4	12	5	5	4	17	26	36	9	43	19
111309	1	0	6	3	12	4	8	4	5	4	17	26	31	9	43	14
111310	1	0	7	3	8	0	7	4	3	3	4	22	22	6	26	13
111311	1	0	7	2	12	5	12	3	5	2	12	28	34	7	40	22
111312	1	0	7	3	5	4	9	3	3	1	15	23.5	24	4	38.5	15
111313	1	0	6	3	12	5	12	5	5	5	13	30	37	10	43	10
111314	1	0	7	3	11	5	6	5	4	4	17	21	30	8	38	12
111315	1	0	6	3	9	1	5	5	5	3	7	28.5	23	8	35.5	20
111316	1	0	6	3	7	3	7	4	2	2	11	23	24	4	34	15
111317	1	0	7	3	12	5	12	5	5	4	16	30	37	9	46	19
111318	1	1	6	1	5	3	0	0	0	1	14	18	9	1	32	8
111319	1	1	6	3	8	0	8	4	4	3	5	23.5	23	7	28.5	15
111320	1	1	6	2	12	5	12	5	5	3	16	24	36	8	40	11
111321	1	1	7	3	12	5	10	5	5	3	18	24.5	35	8	42.5	20
111322	1	1	7	3	8	5	6	3	3	4	14	29.5	25	7	43.5	15
111323	1	1	6	2	11	3	12	5	5	3	11	14	33	8	25	12
111324	1	1	7	3	9	4	10	4	3	2	13	23.5	30	5	36.5	12
111325	1	1	6	3	8	4	12	4	5	3	14	20	31	8	34	13
111326	1	1	7	3	12	5	10	5	5	2	15	29	35	7	44	21
111327	1	1	7	3	8	2	7	4	2	2	14	21	24	4	35	12
111328	1	1	6	3	12	4	11	4	5	2	13	18	34	7	31	17
111329	1	1	7	3	3	4	0	2	1	2	6	8	12	3	14	9
111330	1	1	7	2	1	0	1	0	2	0	9	10	4	2	19	9
111331	1	1	6	3	6	4	4	1	2	2	16	20	18	4	36	15
111332	1	1	7	3	12	5	12	5	5	4	17	30	37	9	47	19
111333	1	1	7	3	7	3	5	4	5	2	15	18	22	7	33	7
111334	1	1	6	3	12	5	9	5	5	5	17	18.5	34	10	35.5	10
111335	1	1	6	3	8	0	12	5	3	3	9	24	28	6	33	14
111336	1	1	7	3	12	5	9	5	5	5	18	30	34	10	48	20
111337	1	0	7	3	8	4	12	4	5	3	16	30	31	8	46	15
111338	1	0	7	3	12	3	12	5	5	3	18	29	35	8	47	23
112301	1	1	5	0	0	1	0	0	0	0	8	4	1	0	12	4
112302	1	0	6	3	12	4	8	3	3	1	7	25.5	30	4	32.5	11
112303	1	0	6	3	1	3	0	0	3	2	11	13	7	5	24	11
112304	1	1	7	3	8	3	4	1	3	0	11	9	19	3	20	10
112305	1	0	6	2	5	4	8	3	2	2	9	22.5	22	4	31.5	12
112306	1	0	6	1	0	1	0	1	1	0	0	16	3	1	16	4
112307	1	1	6	3	8	3	4	3	2	1	8	23.5	21	3	31.5	7
112308	1	1	7	2	12	4	0	5	4	1	14	23.5	23	5	37.5	20
112309	1	1	6	2	8	4	0	1	3	0	8	4	15	3	12	12
112310	1	1	6	3	8	0	4	4	2	1	7	16	19	3	23	6
112311	1	0	7	3	12	0	8	5	2	2	13	19	28	4	32	10
112312	1	0	6	3	7	0	0	1	3	0	9	24.5	11	3	33.5	10
112313	1	0	6	2	7	3	7	3	2	0	12	18	22	2	30	18
112314	1	0	5	2	11	3	1	2	2	2	15	19	19	4	34	16
112315	1	1	6	2	0	4	0	0	1	0	10	16.5	6	1	26.5	10
112316	1	1	6	1	0	1	0	0	1	0	5	0	2	1	5	9
112317	1	0	6	1	3	3	0	0	1	0	11		7	1	11
112318	1	1	6	2	8	1	0	0	2	0	12	12	11	2	24	7
112319	1	0	6	2	8	4	0	5	3	0	7	21.5	19	3	28.5	16
112320	1	0	7	3	12	3	7	2	3	2	13	20.5	27	5	33.5	11
112321	1	0	6	3	8	4	0	5	3	0	4	20.5	20	3	24.5	9
112322	1	1	6	2	12	4	0	5	4	0	17	14	23	4	31	1
112323	1	1	6	2	1	0	0	0	1	2	2	7	3	3	9	2
112324	1	0	7	3	12	4	12	5	3	2	16	24	36	5	40	13
112325	1	1	6	1	0	1	0	0	1	0	5	0	2	1	5	9
112326	1	1	6	3	12	4	4	3	3	4	15	18	26	7	33	18
112327	1	0	6	3	4	2	8	3	3	0	4	20	20	3	24	12
112328	1	0	6	3	12	4	12	5	3	2	12	28	36	5	40	12
112329	1	1	6	3	8	0	12	4	4	4	12	24	27	8	36	16
112330	1	0	6	3	12	4	0	2	2	1	11	12	21	3	23	10
112331	1	0	6									10			10	10
112332	1	0	6	2	8	0	0	4	2	1	7	8	14	3	15	8
112333	1	1	6	2	5	3	2	3	2	0	2	10	15	2	12	3
112334	1	0	87	3	12	1	10	5	5	2	11	21	31	7	32	16
112335	1	1	87	3	12	5	12	5	5	5	13	28	37	10	41	14
112336	1	1	87	1	7	3	0	2	1	1	12	18.5	13	2	30.5	6
112337	1	1	87	0	0	0	0	0	0	0	7	19	0	0	26	9
113301	1	0	6	2	8	1	4	3	4	2	12	26	18	6	38	15
113302	1	0	7	2	8	4	1	2	4	2	7	26	17	6	33	12
113303	1	0	6	1	8	1	0	3	4	4	12	24	13	8	36	9
113304	1	0	7	3	8	1	4	3	3	2	11	27	19	5	38	9
113305	1	1	6	2	8	1	0	3	3	2	9	23	14	5	32	9
113306	1	0	6	3	8	4	12	5	3	2	13	23.5	32	5	36.5	14
113307	1	1	7	3	8	4	9	3	3	3	12	22	27	6	34	12
113308	1	1	6	3	2	3	8	5	3	2	18	22	21	5	40	12
113309	1	0	6	3	8	2	5	3	3	3	12	16	21	6	28	10
113310	1	0	7	3	12	3	9	5	3	2	18	26	32	5	44	12
113311	1	0	7	2	8	2	4	3	4	3	11	25	19	7	36	8
113312	1	0	6	2	9	4	11	5	4	3	12	30	31	7	42	7
113313	1	1	6	2	1	3	1	4	2	2	14	24	11	4	38	10
113314	1	1	6	3	11	2	12	5	3	4	12	22	33	7	34	12
113315	1	1	6	2	7	3	4	2	4	2	11	25	18	6	36	10
113316	1	0	7	2	8	5	8	3	5	4	18	23	26	9	41	10
113317	1	1	6	3	12	3	4	4	3	3	15	30	26	6	45	16
113318	1	0	7	3	8	3	9	4	2	2	11	27	27	4	38	11
113319	1	1	7	3	12	4	12	5	4	2	20	29	36	6	49	19
113320	1	0	6	2	1	2	1	2	2	2	14	23.5	8	4	37.5	13
113321	1	0	6	1	8	5	6	3	4	4	19	25.5	23	8	44.5	11
113322	1	0	7	3	8	4	12	4	4	4	10	26	31	8	36	9
113323	1	1	7	3	6	3	3	3	2	1	7	14	18	3	21	9
113324	1	0	7	3	8	4	12	4	4	4	15	28.5	31	8	43.5	10
113325	1	1	6	3	6	4	2	4	4	4	9	7.5	19	8	16.5	10
113326	1	1	6	3	9	2	3	4	1	5	5	18	21	6	23	10
113327	1	0	6	3	11	4	12	5	3	4	12	20	35	7	32	13
113328	1	0	6	3	12	4	12	5	1	2	20	30	36	3	50	9
113329	1	0	7	4	9	4	8	4	3	2	11	26	29	5	37	13
113330	1	1	7	1	12	5	12	5	4	3	3	30	35	7	33	9
113331	1	0	7	3	12	2	7	3	4	1	7	22	27	5	29	10
113332	1	1	6	3	12	4	12	4	4	5	9	23	35	9	32	13
113333	1	0	6	3	8	3	8	3	2	3	11	24	25	5	35	9
113334	1	0	6	1	3	2	1	1	1	2	12	22.5	8	3	34.5	13
113335	1	0	7	3	8	2	8	4	3	3	15	30	25	6	45	18
113336	1	1	6	3	8	5	10	5	4	2	11	25	31	6	36	16
113337	1	0	7	3	12	4	9	5	3	4	15	23.5	33	7	38.5	18
113338	1	0	6	3	12	4	1	5	3	4	16	26	25	7	42	14
113339	1	1	6	3	12	2	12	4	1	5	7	16	33	6	23	12
114301	1	0	6	3	12	5	12	5	5	4	22	21	37	9	43	15
114302	1	0	7	3	12	4	12	4	5	4	18	17	35	9	35	17
114303	1	0	6	3	12	3	8	4	4	2	22	17	30	6	39	13
114304	1	1	6	2	12	5	12	5	5	5	20	22	36	10	42	13
114305	1	1	6	3	12	4	6	4	2	2	19	15	29	4	34	14
114306	1	0	6	3	12	5	3	5	5	5	14	21	28	10	35	15
114307	1	1	6	2	12	4	9	5	4	4	21	25	32	8	46	19
114308	1	0	6	3	12	4	7	4	5	3	19	22	30	8	41	13
114309	1	0	6	2	12	3	0	3	3	1	12	11	20	4	23	7
114310	1	1	7	3	12	5	9	5	5	2	21	22	34	7	43	17
114311	1	0	6	3	8	2	12	5	4	3	18	24	30	7	42	11
114312	1	1	6	3	12	5	12	5	5	4	20	28	37	9	48	20
114313	1	0	7	1	12	4	10	5	5	2	20	28	32	7	48	18
114314	1	0	6	3	12	4	12	5	4	5	14	23	36	9	37	8
114315	1	0	6	3	12	4	10	4	5	2	16	22	33	7	38	14
114316	1	1	7	3	12	3	9	3	5	4	19	12	30	9	31	18
114317	1	1	6	3	12	5	7	5	4	5	17	21	32	9	38	22
114318	1	1	6	1	11	4	0	2	1	1	12	8	18	2	20	13
114319	1	1	6	2	12	4	10	5	4	2	14	19	33	6	33	18
114320	1	1	8	2	8	3	3	2	4	2	14	5	18	6	19	13
114321	1	1	6	3	12	4	12	5	5	3	11	23	36	8	34	8
114322	1	1	6	3	12	5	11	4	4	4	16	22	35	8	38	10
114323	1	1	6	2	8	0	0	3	1	0	6	13	13	1	19	5
114324	1	0	7	3	12	4	12	4	5	5	19	24	35	10	43	17
114325	1	1	6	2	9	5	7	3	1	2	12	18	26	3	30	13
114326	1	1	6	3	12	4	10	5	5	2	16	21	34	7	37	17
114327	1	0	6	2	12	4	9	4	5	2	15	18	31	7	33	12
114328	1	1	6	1	8	3	4	2	4	2	14	22	18	6	36	10
114329	1	0	6	2	1	4	6	4	2	3	17	17	17	5	34	12
114330	1	0	6	2	8	4	5	4	3	2	16	23	23	5	39	15
114331	1	1	7	3	12	5	11	5	4	4	22	18	36	8	40	19
114332	1	0	7	3	12	3	12	4	1	2	16	25	34	3	41	9
114333	1	0	6	3	8	4	10	4	3	3	10	21	29	6	31	15
115301	1	0	8	3	12	5	12	4	5	4	19	29	36	9	48	9
115302	1	0	7	3	8	3	12	5	2	3	12	28	31	5	40	13
115303	1	1	7	3	12	4	12	5	5	5	14	30	36	10	44	15
115304	1	1	7	3	12	5	12	5	5	5	18	30	37	10	48	18
115305	1	0	7	3	12	4	12	5	5	5	22	30	36	10	52	14
115306	1	0	7	3	8	5	9	5	5	5	17	29	30	10	46	15
115307	1	0	7	3	12	5	12	4	5	4	10	28	36	9	38	8
115308	1	0	7	3	12	4	12	4	5	5	12	26	35	10	38	11
115309	1	1	7	3	12	5	12	5	5	5	20	30	37	10	50	19
115310	1	1	7	3	12	5	12	5	5	5	16	30	37	10	46	20
115311	1	0	7	3	12	4	12	4	5	3	13	28	35	8	41	11
115312	1	0	7	3	12	4	12	5	4	5	15	29	36	9	44	18
115313	1	1	7	2	12	5	12	5	5	3	17	30	36	8	47	10
115314	1	1	7	2	12	4	12	4	4	3	16	27	34	7	43	7
115315	1	1	7	2	12	5	12	4	5	4	17	30	35	9	47	15
115316	1	0	7	3	8	3	12	5	3	3	12	29	31	6	41	10
115317	1	1	6	3	12	5	12	5	5	5	14	30	37	10	44	22
115318	1	0	7	3	12	4	11	4	5	4	15	28	34	9	43	18
115319	1	1	6	3	12	4	12	4	4	5	15	30	35	9	45	15
115320	1	0	6	3	12	5	11	5	5	5	16	25	36	10	41	13
115321	1	0	6	3	12	5	12	5	4	5	11	29	37	9	40	8
115322	1	1	7	3	12	5	8	5	5	4	14	28	33	9	42	19
115323	1	1	7	3	12	1	12	5	5	5	20	30	33	10	50	17
115324	1	0	6	3	12	4	12	5	4	5	15	29	36	9	44
115325	1	1	6	3	12	4	12	5	4	5	8	28	36	9	36	14
115326	1	0	6	3	12	2	12	4	4	3	9	25	33	7	34	9
115327	1	0	6	3	8	4	12	4	4	3	9	28	31	7	37	7
115328	1	0	7	3	12	4	12	4	5	5	15	28	35	10	43	24
115329	1	0	7	3	12	5	8	4	5	4	13	29	32	9	42	13
115330	1	1	7	3	12	4	12	5	4	5	8	30	36	9	38	12
115331	1	1	7	3	12	4	12	4	4	5	10	27	35	9	37	21
115332	1	1	7	3	11	8	9	5	5	4	17	26	36	9	43	14
115333	1	1	6	2	9	4	12	4	5	4	13	24	31	9	37	11
116301	1	1	7	3	12	3	11	4	3	2	9	20	33	5	29	16
116302	1	1	6	3	11	0	12	5	4	2	13	21	31	6	34	13
116303	1	0	6	2	4	5	4	5	2	2	16	18	20	4	34	14
116304	1	1	7	2	12	4	10	5	5	4	18	23	33	9	41	18
116305	1	1	6	3	12	4	12	5	3	0	13	24	36	3	37	14
116306	1	1	7	3	12	4	12	4	2	2	13	20	35	4	33	10
116307	1	0	6	3	8	4	0	2	2	2	11	22	17	4	33	9
116308	1	0	6	0	12	4	10	4	4	5	16	24	30	9	40	18
116309	1	1	6	2	6	4	0	0	1	0	7	8	12	1	15	8
116310	1	0	7	3	4	4	10	4	5	2	18	22	25	7	40	22
116311	1	1	7	3	8	4	12	4	5	5	17	26	31	10	43	17
116312	1	1	6	3	12	5	12	5	5	5	11	17	37	10	28	14
116313	1	0	6	3	8	4	4	4	4	4	15	29	23	8	44	14
116314	1	0	6	3	8	3	10	3	3	1	12	28	27	4	40	10
116315	1	1	7	2	12	3	12	5	2	2	15	22	34	4	37	13
116316	1	0	6	3	8	3	0	2	1	3	3	21	16	4	24	14
116317	1	1	6	3	12	5	12	5	5	5	17	22	37	10	39	16
116318	1	1	7	2	8	4	5	3	4	2	18	26	22	6	44	10
116319	1	0	7	3	7	5	5	3	4	2	18	24	23	6	42	9
116320	1	0	7	3	12	5	10	5	4	5	20	28	35	9	48	19
116321	1	0	6	2	12	3	12	4	3	2	15	28	33	5	43	10
116322	1	1	6	3	8	2	12	5	5	5	16	26	30	10	42	14
116323	1	0	6	3	12	4	12	4	4	4	21	24	35	8	45	19
116324	1	0	7	3	8	4	8	3	3	2	14	24	26	5	38	14
116325	1	0	6	3	8	5	12	5	2	3	21	24	33	5	45	15
116326	1	1	6	3	5	4	7	4	1	3	16	20	23	4	36	11
116327	1	0	6	3	8	5	8	3	2	3	20	25	27	5	45	12
116328	1	0	6	3	12	5	6	4	3	3	13	26	30	6	39	14
116329	1	1	6	1	12	5	10	5	5	4	18	23	33	9	41	12
116330	1	0	6	3	9	5	12	2	5	3	17	22	31	8	39	12
116331	1	0	7	3	8	2	6	2	3	1	12	12	21	4	24	11
116332	1	0	6	3	8	4	12	4	4	5	11	22	31	9	33	15
116333	1	1	6	3	7	4	4	2	3	1	10	9	20	4	19	12
116334	1	1	6	3	0	0	0	0	0	0	13	20	3	0	33	15
116335	1	1	6	1	7	5	0	5	4	4	16	20	18	8	36	17
116336	1	1	7	0	0	0	0	0	0	0	4	0	0	0	4	1
116337	1	1	7	3	12	5	8	4	5	2	17	20	32	7	37	17
116338	1	1	6	3	12	5	12	5	4	4	16	24	37	8	40	15
116339	1	1	6	2	6	5	5	4	3	2	14	26	22	5	40	10
116340	1	1	7	3	12	5	10	4	3	3	12	26	34	6	38	17
117301	1	0	7	2	12	5	11	5	5	4	20	29.5	35	9	49.5	21
117302	1	0	7	2	0	5	6	0	2	0	15	6	13	2	21	3
117303	1	0	7	3	12	5	12	5	5	5	22	26	37	10	48	23
117304	1	0	7	3	12	5	11	5	2	3	19	27.5	36	5	46.5	14
117305	1	1	7	3	12	5	12	5	5	5	20	26	37	10	46	19
117306	1	1	7	2	9	5	10	5	2	3	21	24	31	5	45	15
117307	1	1	7	3	0	4	0	1	0	0	11	10	8	0	21	3
117308	1	0	7	3	8	4	12	5	1	1	16	27	32	2	43	9
117309	1	1	7	3	12	5	10	5	5	4	18	24	35	9	42	18
117310	1	1	7	3	10	5	12	5	2	2	16	18	35	4	34	16
117311	1	1	7	2	5	4	4	2	0	0	7	11	17	0	18	3
117312	1	0	7	3	11	4	11	5	3	4	19	24	34	7	43	23
117313	1	1	7	3	12	5	12	3	5	5	12	16	35	10	28	11
117314	1	1	7	2	12	5	12	5	4	3	17	26.5	36	7	43.5	10
117315	1	0	7	2	12	5	12	5	4	5	18	27.5	36	9	45.5	19
117316	1	1	6	2	11	1	12	5	4	2	17	16	31	6	33	16
117317	1	1	6	3	12	4	10	5	3	2	19	24	34	5	43	17
117318	1	0	6	2	5	5	4	2	3	5	20	17	18	8	37	14
117319	1	0	6	3	12	4	12	5	4	4	18	26	36	8	44	18
117320	1	0	6	3	12	5	10	5	5	3	20	26	35	8	46	14
117321	1	0	6	3	8	5	7	4	4	2	14	18.5	27	6	32.5	14
117322	1	0	6	3	8	5	6	5	0	0	20	22	27	0	42	17
117323	1	0	6	3	0	1	1	0	1	0	2	16.5	5	1	18.5	13
117324	1	1	6	3	12	5	12	4	2	0	16	28	36	2	44	21
117325	1	1	6	3	12	5	11	5	5	5	16	9.5	36	10	25.5	11
117326	1	1	6	2	8	2	9	4	3	0	17	18	25	3	35	18
117327	1	0	6	3	7	4	1	1	0	2	17	23	16	2	40	11
117328	1	0	6	2	8	5	7	2	3	1	14	13	24	4	27	11
117329	1	0	6	3	12	4	3	5	3	0	17	27.5	27	3	44.5	16
117330	1	0	6	2	5	5	0	2	2	0	16	18	14	2	34	20
117331	1	0	6	2	8	2	6	0	1	2	9	12	18	3	21	16
117332	1	0	6	2	5	2	1	3	1	0		23	13	1	23	20
117333	1	0	6	2	8	4	0	1	1	0	22	21	15	1	43	19
117334	1	1	6	2	7	3	4	1	0	0	14	19.5	17	0	33.5	12
117335	1	1	8	3	2	0	0	0	0	1	10	17	5	1	27	9
117336	1	1	7	3	12	5	11	5	5	5	14	27	36	10	41	18
117337	1	0	6	3	7	4	6	4	2	2	15	13.5	24	4	28.5	11
118301	1	9999		2	12	4	10	4	1	2	11	26	32	3	37	12
118302	1	9999		2	8	0	8	3	1	2	4	18	21	3	22	9
118303	1	9999		3	12	5	12	4	1	2	5	18	36	3	23	12
118304	1	9999		2	8	4	6	4	1	2	6	11	24	3	17	12
118305	1	9999		3	8	4	0	3	1	0	7	15	18	1	22	15
118306	1	9999		3	6	4	9	4	5	1	13	18.5	26	6	31.5	11
118307	1	9999		3	12	4	8	3	5	1	13	18	30	6	31	12
118308	1	9999		3	9	4	0	2	1	0	11	17.5	18	1	28.5	10
118309	1	9999		1	12	5	9	2	2	2	8	25.5	29	4	33.5	9
118310	1	9999		3	12	4	12	5	3	2	11	24	36	5	35	12
118311	1	9999		2	8	2	10	4	2	3	9	20	26	5	29	5
118312	1	9999		2	8	4	10	3	3	3	11	20	27	6	31	7
118313	1	9999		1	8	3	4	4	2	2	3	11	20	4	14	7
118314	1	9999		3	8	3	4	5	2	3	5	17.5	23	5	22.5	6
118315	1	9999		2	12	5	8	5	4	3	14	23	32	7	37	18
118316	1	9999		2	12	4	8	5	5	3	13	25	31	8	38	18
118317	1	9999		2	12	5	12	4	5	3	13	25	35	8	38	11
118318	1	9999		2	8	3	5	3	4	4	10	25.5	21	8	35.5	12
118319	1	9999		3	8	5	10	4	4	4	9	28	30	8	37	12
118320	1	9999		3	12	5	12	4	5	4	16	22	36	9	38	16
118321	1	9999		3	10	5	11	5	5	4	17	22	34	9	39	13
118322	1	9999		2	8	5	10	4	3	3	13	23.5	29	6	36.5	14
118323	1	9999		3	12	4	6	4	3	2	9	25.5	29	5	34.5	8
118324	1	9999		3	12	3	6	4	2	2		19	28	4	19	10
118325	1	9999		3	8	3	5	4	2	2		19.5	23	4	19.5	8
118326	1	9999		2	12	4	4	2	2	2	14	22.5	24	4	36.5	14
118327	1	9999		3	12	4	10	4	5	2	11	27	33	7	38	19
118328	1	9999		3	11	4	10	3	5	2	9	21	31	7	30	12
118329	1	9999		3	12	4	11	4	3	1	6	26	34	4	32	10
118330	1	9999		2	8	1	1	2	3	2	10	20	14	5	30	10
118331	1	9999		3	8	4	1	4	1	2	12	13	20	3	25	15
118332	1	9999										28			28	17
118333	1	9999										24			24	14
119301	1	1	6	3	12	5	6	5	4	2	18	30	31	6	48	21
119302	1	0	6	3	12	4	12	5	4	5	18	30	36	9	48	17
119303	1	0	6	3	10	2	9	4	2	4	15	28.5	28	6	43.5	10
119304	1	0	6	3	12	4	12	4	4	5	15	29	35	9	44	13
119305	1	0	6	3	12	5	10	5	4	4	20	29.5	35	8	49.5	18
119306	1	0	7	3	7	5	12	5	5	5	21	30	32	10	51	17
119307	1	1	7	3	12	4	12	4	4	5	16	28	35	9	44	17
119308	1	1	6	2	8	5	9	2	4	5	16	24	26	9	40	9
119309	1	1	6	3	12	5	10	5	2	3	13	30	35	5	43	16
119310	1	0	7	3	12	5	11	3	5	4	21	30	34	9	51	14
119311	1	1	7	3	11	4	10	5	5	4	18	30	33	9	48	15
119312	1	1	5	3	4	5	11	4	5	3	18	29	27	8	47	17
119313	1	1	7	3	10	5	11	4	5	4	17	30	33	9	47	9
119314	1	1	6	3	11	5	4	3	4	4	15	30	26	8	45	19
119315	1	1	7	3	12	5	4	5	4	4	19	30	29	8	49	16
119316	1	0	7	3	12	5	12	5	5	5	18	30	37	10	48	17
119317	1	0	6	3	12	4	11	4	5	4	17	30	34	9	47	8
119318	1	0	6	3	8	5	8	3	5	4	13	29	27	9	42	19
119319	1	1	5	2	8	5	2	3	5	3	13	28	20	8	41	18
119320	1	0	7	3	12	5	3	3	4	4	16	30	26	8	46	15
119321	1	1	6	3	12	5	8	5	5	4	21	29	33	9	50	17
119322	1	1	6	3	9	5	11	4	3	3	12	26	32	6	38	13
119323	1	1	7	3	12	5	12	5	5	3	16	30	37	8	46	19
119324	1	1	6	3	12	5	10	5	1	5	19	28.5	35	6	47.5	7
119325	1	0	6	3	8	5	11	4	3	4	11	25	31	7	36	10
119326	1	0	6	3	8	5	12	5	5	4	17	30	33	9	47	18
119327	1	0	6	3	12	5	12	5	5	5	20	30	37	10	50	15
119328	1	0	7	3	12	5	12	5	5	5	18	30	37	10	48	19
119329	1	0	6	3	12	5	12	5	5	5	19	30	37	10	49	24
119330	1	1	7	3	11	5	11	5	5	4	20	30	35	9	50	19
119331	1	1	7	3	12	5	9	4	4	5	15	30	33	9	45	18
119332	1	1	7	3	12	4	12	5	5	5	17	30	36	10	47	20
119333	1	0	7	3	12	4	12	5	5	5	18	30	36	10	48	13
119334	1	1	7	2	12	5	8	4	4	2	21	28	31	6	49	9
119335	1	0	6	3	12	4	10	5	5	4	18	30	34	9	48	16
120301	1	9999		3	12	3	10	4	3	0	19	14	32	3	33	13
120302	1	9999		3	12	4	12	5	4	5	21	23	36	9	44	19
120303	1	9999		3	8	4	6	5	4	2	19	20	26	6	39	17
120304	1	9999		3	12	5	10	4	5	2	17	17	34	7	34	16
120305	1	9999		1	8	3	0	3	1	2	19	11	15	3	30	13
120306	1	9999		3	12	3	4	5	3	2	14	27	27	5	41	18
120307	1	9999		3	12	5	12	5	5	5	21	22	37	10	43	19
120308	1	9999		2	12	5	12	5	5	3	21	19	36	8	40	14
120309	1	9999		3	8	3	0	2	3	2	10	24	16	5	34	15
120310	1	9999		3	12	5	11	4	5	3	19	21	35	8	40	21
120311	1	9999		3	12	5	12	5	5	5	22	28	37	10	50	18
120312	1	9999		3	12	5	12	5	4	5	21	20	37	9	41	23
120313	1	9999		3	12	5	8	5	5	2	16	18	33	7	34	15
120314	1	9999		3	8	3	7	4	1	0	14	13	25	1	27	12
120315	1	9999		3	12	4	12	5	4	3	17	22	36	7	39	21
120316	1	9999		3	12	5	12	5	5	5	21	29	37	10	50	18
120317	1	9999		3	12	4	12	4	5	3	18	13	35	8	31	17
120318	1	9999		2	12	5	11	3	4	4	10	18	33	8	28	15
120319	1	9999		2	12	5	12	5	4	4	12	21	36	8	33	16
120320	1	9999		3	12	5	10	3	5	2	15	30	33	7	45	13
120321	1	9999		3	8	5	0	4	4	0	13	10	20	4	23	11
120322	1	9999		3	12	4	12	4	2	3	12	24	35	5	36	15
120323	1	9999		3	5	4	12	5	2	2	12	28	29	4	40	17
120324	1	9999		3	9	4	12	2	5	2	18	15	30	7	33	11
120325	1	9999		3	12	5	12	4	5	5	21	24	36	10	45	20
120326	1	9999		3	8	4	11	5	5	3	15	18	31	8	33	9
120327	1	9999		3	12	5	12	5	5	5	19	19	37	10	38	15
120328	1	9999		3	6	3	7	3	1	0	14	11	22	1	25	11
120329	1	9999		3	12	4	11	5	1	2	15	28	35	3	43	20
120330	1	9999		1	7	4	1	3	1	0	19	23	16	1	42	13
120331	1	9999		3	12	4	11	3	2	3	14	22	33	5	36	17
120332	1	9999		3	5	5	0	5	4	0	17	14	18	4	31	17
201301	2	1	5	3	8	4	5	2	2	2	10	28	22	4	38	8
201302	2	1	6	3	7	3	3	5	5	3	9	26	21	8	35	13
201303	2	1	6	3	8	1	9	2	3	3	7	21	23	6	28	9
201304	2	1	6	3	7	4	3	3	2	2	8	11	20	4	19	12
201305	2	0	6	3	11	4	4	4	2	2	13		26	4	13
201306	2	0	6	3	12	4	12	5	5	5	9	28	36	10	37	12
201307	2	0	6	3	12	2	4	4	5	5	14	30	25	10	44	10
201308	2	1	6	3	8	4	7	3	5	3	8	24	25	8	32	10
201309	2	0	6	3	8	5	4	3	4	2	11	28	23	6	39	15
201310	2	0	6	2	8	4	6	4	4	4	12	23	24	8	35	11
201311	2	0	6	2	9	4	0	3	2	1	11	14	18	3	25	10
201312	2	0	6	2	8	5	8	5	5	2	15	25	28	7	40	11
201313	2	0	6	3	12	2	1	4	2	2	11	28	22	4	39	10
201314	2	1	6	3	12	3	7	5	3	4	17	28	30	7	45	14
201315	2	0	6	3	8	3	6	5	3	2	10	23	25	5	33	16
201316	2	1	6	3	12	5	11	5	5	5	14	30	36	10	44	13
201317	2	0	6	3	12	4	12	4	3	5	14	30	35	8	44	8
201318	2	0	6	3	12	3	7	5	5	3	14	27	30	8	41	13
201319	2	0	6	3	8	5	4	3	4	5	14	24	23	9	38	12
201320	2	0	6	3	12	5	12	5	4	5	15	24	37	9	39	12
201321	2	0	6	3	4	1	2	1	3	2	9	23	11	5	32	9
201322	2	1	6	3	8	4	8	4	3	5	14	28	27	8	42	13
201323	2	1	6	3	7	2	2	4	4	4	14	22	18	8	36	8
201324	2	1	6	3	12	4	7	4	4	4	13	18	30	8	31	10
201325	2	1	6	3	12	4	11	4	5	2	12	28	34	7	40	8
201326	2	1	6	3	7	4	4	3	4	2	14	28	21	6	42	17
201327	2	0	6	3	8	4	11	5	3	5	12	30	31	8	42	19
201328	2	0	6	3	12	4	8	5	3	5	17	28	32	8	45	15
201329	2	0	6	2	10	4	0	3	3	2	12	13	19	5	25	11
201330	2	1	6	3	8	2	8	4	4	5	13	22	25	9	35	16
202301	2	0	6	3	12	3	4	5	3	2	12	18	27	5	30	10
202302	2	0	6	2	6	4	5	4	1	2	10	16	21	3	26	12
202303	2	1	5	3	7	3	10	4	2	2	10	20	27	4	30	16
202304	2	1	5	1	3	3	4	1	1	1	6	16	12	2	22	21
202305	2	0	7	3	8	5	4	2	3	3	11	22	22	6	33	10
202306	2	1	6	2	8	4	11	4	3	3	9	17	29	6	26	8
202307	2	1	6	2	8	1	1	1	1	0	11	20	13	1	31	9
202308	2	1	6	3	4	1	4	3	3	2	12	15	15	5	27	15
202309	2	0	6	3	8	4	4	2	2	2	9	17	21	4	26	12
202310	2	0	6	3	2	2	5	0	1	3	10	18	12	4	28	4
202311	2	0	6	3	5	3	4	1	2	2	8	18	16	4	26	11
202312	2	0	6	3	8	4	2	2	3	2	7	16	19	5	23	9
202313	2	0	6	3	8	4	12	5	4	3	11	27	32	7	38	12
202314	2	1		3	8	0	9	3	3	3	8	24	23	6	32	14
202315	2	1	6	2	8	1	5	3	1	2	8	20	19	3	28	11
202316	2	0	6	3	8	5	4	0	2	1	9	17	20	3	26	11
202317	2	1	6	3	8	1	0	1	1	1	10	20	13	2	30	9
202318	2	1	6	2	8	4	4	4	1	2	11	18	22	3	29	14
202319	2	1	6	2	8	4	10	4	2	2	10	20	28	4	30	12
202320	2	0	5	3	8	4	10	4	3	3	11	19	29	6	30	11
202321	2	1	6	2	8	2	3	5	3	2	13	18	20	5	31	15
202322	2	0	6	3	12	4	6	5	3	2	12	13	30	5	25	10
202323	2	0	6	3	12	1	10	5	3	3	12	22	31	6	34	9
202324	2	0	6	3	8	4	12	5	3	3	10	20	32	6	30	10
202325	2	1	6	2	6	1	4	3	1	2	8	16	16	3	24	12
202326	2	0		2	6	1	4	0	1	1	8	14	13	2	22	9
202327	2	0	6	3	12	4	10	5	3	3	11	24	34	6	35	15
202328	2	0	6	3	8	4	9	5	2	3	10	19	29	5	29	12
202329	2	1	6	3	8	0	12	3	3	2	12	20	26	5	32	13
202330	2	1	6	3	7	3	5	3	1	0	10	16	21	1	26	7
203301	2	0	6	3	12	5	12	5	5	5	16	30	37	10	46	12
203302	2	1	6	3	8	5	8	5	5	5	16	22	29	10	38	14
203303	2	0	6	3	12	5	11	5	5	5	17	28	36	10	45	12
203304	2	0	7	3	12	4	12	5	4	3	13	30	36	7	43	18
203305	2	0	7	3	10	5	11	5	5	5	16	25	34	10	41	18
203306	2	0	7	3	12	5	10	5	5	4	19	23	35	9	42	15
203307	2	1	7	3	8	4	4	4	4	5	13	26	23	9	39	13
203308	2	0	7	3	8	5	7	5	5	5	17	28	28	10	45	12
203309	2	1	7	3	12	5	11	5	5	4	16	29	36	9	45	17
203310	2	0	7	3	12	5	8	4	5	3	18	30	32	8	48	15
203311	2	0	7	3	11	5	12	4	5	5	15	28	35	10	43	18
203312	2	1	7	3	12	4	10	5	4	5	16	24	34	9	40	13
203313	2	0	7	3	12	1	11	4	5	5	13	25	31	10	38	11
203314	2	1	7	3	10	4	1	5	5	3	15	28	23	8	43	18
203315	2	0	6	3	9	5	8	3	5	3	18	30	28	8	48	17
203316	2	1	7	3	12	4	12	5	5	5	14	30	36	10	44	17
203317	2	0	7	3	12	5	12	5	4	4	16	28	37	8	44	19
203318	2	1	6	3	9	5	11	5	5	3	15	27	33	8	42	15
203319	2	1	7	2	12	1	10	5	5	4	11	26	30	9	37	15
203320	2	0	7	3	11	5	12	4	5	4	18	23	35	9	41	14
203321	2	0	7	3	8	4	11	5	5	5	14	30	31	10	44	14
203322	2	0	6	3	12	5	12	5	5	4	19	26	37	9	45	16
203323	2	0	7	3	12	5	12	5	5	5	18	30	37	10	48	21
203324	2	1	6	3	12	4	11	5	5	5	14	30	35	10	44	12
203325	2	1	7	3	11	4	7	2	5	3	16	22	27	8	38	8
203326	2	1	7	3	12	4	11	4	5	5	12	23	34	10	35	14
204301	2	1	6	3	11	5	12	4	3	2	13	28	35	5	41	15
204302	2	1	6	3	12	5	12	5	5	5	10	17	37	10	27	12
204303	2	1	6	3	12	4	6	5	5	5	9	24	30	10	33	14
204304	2	1	6	2	8	2	4	2	1	1	5	27	18	2	32	13
204305	2	1	5	2	12	4	12	5	4	3	8	28	35	7	36	15
204306	2	1	6	2	12	5	12	5	4	4	11	22	36	8	33	11
204307	2	1	6	3	12	0	11	5	5	1	9	20	31	6	29	11
204308	2	1	6	2	11	4	12	4	4	2	9	23	33	6	32	12
204309	2	1	6	2	12	4	12	5	4	3	8	30	35	7	38	17
204310	2	1	6	2	3	2	4	2	1	1	6	26	13	2	32	15
204311	2	1	6	2	11	5	10	5	4	4	10	21	33	8	31	11
204312	2	1	6	3	6	0	3	0	0	0	8	25	12	0	33	7
204313	2	1	6	3	5	0	3	5	2	1	9	16	16	3	25	10
204314	2	1	6	2	10	4	10	4	3	2	8	27	30	5	35	8
204315	2	1	6	2	5	5	5	2	2	2	12	24	19	4	36	15
204316	2	0	6	2	8	3	2	2	2	3	8	17	17	5	25	13
204317	2	0	6	2	12	3	0	2	2	2	5	22	19	4	27	11
204318	2	0	6	3	0	0	1	1	1	2	8	24	5	3	32	6
204319	2	0	6	2	11	4	12	3	4	3	7	29	32	7	36	11
204320	2	0	6	2	11	5	7	5	4	4	11	22	30	8	33	11
204321	2	0	5	3	0	0	5	5	5	2	9	15	13	7	24	9
204322	2	0	6	1	12	5	9	3	4	3	8	30	30	7	38	8
204323	2	0	6	2	3	1	0	0	0	0	10	28	6	0	38	14
204324	2	0	6	3	11	5	11	4	2	2	13	30	34	4	43	14
204325	2	0	6	3	8	2	5	3	1	2	8	24	21	3	32	7
204326	2	0	6	2	2	1	0	1	1	2	9	6	6	3	15	12
204327	2	0	6	2	9	4	8	4	3	2	6	24	27	5	30	10
204328	2	0	6	1	8	5	7	2	3	4	10	22	23	7	32	11
204329	2	0	6	3	8	3	12	5	5	5	9	30	31	10	39	11
204330	2	0	6	3	7	0	7	4	2	2	10	24	21	4	34	10
204331	2	0	6	3	8	0	8	5	5	5	9	24	24	10	33	11
204332	2	0	6	3	12	5	12	5	5	5	10	19	37	10	29	14
204333	2	0	5	3	8	2	3	1	1	2	8	27	17	3	35	9
204334	2	0	6	2	11	3	12	4	4	2	7	26	32	6	33	9
204335	2	0	6	2	12	1	0	2	2	2	8	28	17	4	36	14
205301	2	0		2	5	1	1	1	0	0	11	0	10	0	11	7
205302	2	1		3	12	5	12	5	5	5	12	22	37	10	34	21
205303	2	0		2	7	4	0	4	3	0	10	6	17	3	16	15
205304	2	0		3	4	4	0	1	3	0	15	12	12	3	27	13
205305	2	1		2	0	5	0	5	0	0	12	2	12	0	14	11
205306	2	1		1	12	5	8	5	5	5	15	22	31	10	37	9
205307	2	1		3	4	0	0	1	3	2	12	6	8	5	18	10
205308	2	1		3	12	2	0	2	1	0	7	2	19	1	9	8
205309	2	0		3	12	5	0	3	4	3	14	27	23	7	41	10
205310	2	0		3	9	5	10	5	3	2	12	26	32	5	38	14
205311	2	0		3	12	5	6	3	4	2	16	26	29	6	42	8
205312	2	1		2	8	5	4	3	3	2	13	25	22	5	38	14
205313	2	1		2	8	5	0	4	3	0	9	16	19	3	25	17
205314	2	1										13			13	12
205315	2	1		3	0	5	0	3	0	1	13	22	11	1	35	12
205316	2	1		0	0	0	0	0	0	0	0	0	0	0	0	0
205317	2	0		2	10	5	0	3	1	2	16	20	20	3	36	14
205318	2	1		2	5	3	1	1	0	0	12	0	12	0	12	7
205319	2	0		2	0	0	0	0	3	3	13	14	2	6	27	15
205320	2	0		3	12	5	3	4	1	2	20	28	27	3	48	13
205321	2	1		2	3	3	0	0	1	0	5	0	8	1	5	7
205322	2	0		3	1	0	0	2	5	4	11	16	6	9	27	13
206301	2	1	6	3	12	5	11	5	5	5	18	25	36	10	43	18
206302	2	1	6	3	12	3	9	5	2	5	12	13	32	7	25	15
206303	2	1	6	3	8	3	1	2	3	2	9	20	17	5	29	10
206304	2	1	6	2	12	2	12	5	3	5	9	28	33	8	37	9
206305	2	1	6	3	7	3	4	4	2	5	12	20	21	7	32	12
206306	2	1	6	3	7	3	8	4	3	3	14	19	25	6	33	9
206307	2	1	6	3	12	4	12	5	5	5	8	13	36	10	21	18
206308	2	1	6	2	12	5	11	4	5	5	10	20	34	10	30	19
206309	2	1	6	3	8	3	0	1	0	5	14	11	15	5	25	9
206310	2	1	7	3	12	1	12	5	5	5	10	22	33	10	32	22
206311	2	1	6	3	7	0	1	3	1	3	13	14	14	4	27	10
206312	2	1	6	3	12	4	12	3	4	0	9	13	34	4	22	16
206313	2	1	6	3	12	5	7	5	5	3	14	18	32	8	32	14
206314	2	1	6	3	11	4	10	5	5	5	18	15	33	10	33	21
206315	2	1	6	3	12	5	12	5	5	5	19	25	37	10	44	21
206316	2	1	6	3	8	3	12	2	1	0	12	11	28	1	23	13
206317	2	1	6	3	11	4	12	5	5	5	14	28	35	10	42	12
206318	2	0	6	3	12	5	0	5	3	3	16	23	25	6	39	15
206319	2	0	6	1	0	2	0	1	1	1	12	12	4	2	24	14
206320	2	0	6	2	12	3	12	5	3	4	16	28	34	7	44	9
206321	2	0	6	3	12	5	12	5	5	5	13	21	37	10	34	17
206322	2	0	6	2	8	5	6	1	1	1	14	10	22	2	24	8
206323	2	0	6	3	8	5	12	5	3	5	12	22	33	8	34	12
206324	2	0	6	2	12	5	12	4	4	5	14	14	35	9	28	18
206325	2	0	6	3	12	5	12	5	5	5	11	30	37	10	41	17
206326	2	0	6	3	8	4	6	4	4	4	10	26	25	8	36	20
206327	2	0	6	2	8	5	5	3	3	1	18	24	23	4	42	21
206328	2	0	6	1	8	5	12	5	3	5	13	27	31	8	40	9
206329	2	0	6	1	12	4	8	1	4	3	19	15	26	7	34	11
206330	2	0	6	3	12	5	8	4	5	5	13	19	32	10	32	22
206331	2	0	6	2	8	4	3	1	1	0	11	14	18	1	25	9
206332	2	0	5	3	8	3	6	2	1	0	7	13	22	1	20	17
206333	2	0	6	3	12	3	4	5	0	0	6	20	27	0	26	14
206334	2	0	6	1	7	1	0	1	0	0	9	6	10	0	15	13
206335	2	0	6	3	4	0	0	1	0	2	10	1	8	2	11	9
207301	2	1	6	2	8	0	8	0	1	0	0	0	18	1	0	13
207302	2	0	6	2	0	0	0	0	0	0	0	0	2	0	0	4
207303	2	1	6	0	0	0	0	0	1	0	0	0	0	1	0	12
207304	2	1	6	1	0	0	0	0	0	0	6	4	1	0	10	5
207305	2	1	6	0	0	2	0	0	0	0	9	4	2	0	13	12
207306	2	0	6	2	0	0	0	0	1	0	0	6	2	1	6	12
207307	2	1	6	3	8	4	4	0	1	2	10	13	19	3	23	11
207308	2	0	6	3	1	0	0	0	1	2	8	4	4	3	12	0
207309	2	1	6	2	0	1	0	0	0	0	0	0	3	0	0	12
207310	2	1	6	2	5	2	0	1	1	0	0	0	10	1	0	13
207311	2	0	6	0	0	2	0	0	0	0	0	0	2	0	0	11
207312	2	0		1	0	0	1	0	0	0	0	0	2	0	0	4
207313	2	0	6	0	2	0	0	0	0	0	0	8	2	0	8	15
207314	2	1	6	2	4	4	1	5	1	0	0	14	16	1	14	15
207315	2	1	5	3	7	0	3	0	0	0	0	0	13	0	0	9
207316	2	0	6	2	0	0	0	0	1	1	0	4	2	2	4	10
207317	2	0	5	2	8	3	0	0	0	0	6	13	13	0	19	5
207318	2	1	5	2	8	0	2	1	1	1	7	20	13	2	27	17
207319	2	0	5	2	8	1	2	0	1	0	2	19	13	1	21	8
207320	2	0	5	3	8	4	8	4	2	1	7	22	27	3	29	14
207321	2	1	6	3	8	1	4	3	2	1	2	20	19	3	22	11
207322	2	0	5	1	0	0	0	0	0	0	0	0	1	0	0	0
207323	2	0	6	1	0	1	0	0	1	0	0	12	2	1	12	13
207324	2	0	5	2	0	1	0	0	0	0	0	3	3	0	3	8
207325	2	0	6	2	2	0	0	3	1	2	10	24	7	3	34	15
207326	2	0	6	0	2	0	0	3	1	2	0	8	5	3	8	12
207327	2	1	6	2	4	2	0	0	1	2	6	6	8	3	12	16
207328	2	0	6	2	4	1	4	1	1	2	0	9	12	3	9	13
207329	2	0	5	3	12	5	4	4	1	2	0	10	28	3	10	14
207330	2	1	5	2	8	4	8	5	1	2	11	10	27	3	21	0
207331	2	1	6	3	0	3	0	0	0	2	0	8	6	2	8	10
207332	2	0	5	3	1	0	0	0	1	1	0	14	4	2	14	16
208301	2	1	6	3	8	4	0	4	2	2	12	26	19	4	38	15
208302	2	1	6	2	12	0	3	5	3	2	8	27	22	5	35	17
208303	2	0	5	3	8	1	0	4	1	0	9	25	16	1	34	4
208304	2	0	6	2	8	0	0	1	1	0	10		11	1	10
208305	2	1	6	3	8	3	8	3	1	0	9	26	25	1	35	11
208306	2	1	6	1	11	0	8	0	0	0	5	5	20	0	10	5
208307	2	0	6	3	8	0	1	3	3	0	6	24	15	3	30	7
208308	2	1	5	3	12	5	10	5	4	3	15	30	35	7	45	14
208309	2	1	6	3	6	0	5	0	3	2	14	13	14	5	27	12
208310	2	1	6	3	8	4	8	2	2	0	10	18	25	2	28	10
208311	2	0	6	3	8	0	0	4	0	0	11	21	15	0	32	9
208312	2	0	5	0	0	0	0	0	0	0	0	0	0	0	0	8
208313	2	0	5	3	12	4	12	5	4	3	12	30	36	7	42	12
208314	2	0	6	2	8	3	3	2	1	2	6	23	18	3	29	4
208315	2	0	5	0	0	4	0	0	0	0	11	8	4	0	19	2
208316	2	1	6	1	12	5	0	5	4	3	6	26	23	7	32	8
208317	2	1	6	2	8	4	8	0	4	0	13	16	22	4	29	9
208318	2	0	6	0	0	1	0	1	0	0	7	0	2	0	7	3
208319	2	0	6	3	12	0	8	0	4	0	8	16	23	4	24	4
208320	2	1	6	3	12	4	11	3	4	5	9	26	33	9	35	3
208321	2	1	6	3	8	0	0	1	0	2	10	6	12	2	16	16
208322	2	1	6	2	4	2	5	0	0	0	8	19	13	0	27	7
208323	2	1	7	0	6	0	4	2	3	1	8	17	12	4	25	10
208324	2	0	6	2	0	2	0	0	0	0	1	3	4	0	4	3
208325	2	1	6	3	12	4	12	5	4	3	20	30	36	7	50	17
208326	2	1	6	3	0	3	0	0	0	0	4	0	6	0	4	5
208327	2	1	6	3	12	4	12	5	5	5	13	30	36	10	43	10
208328	2	1	6	3	8	1	1	1	2	3	10	7	14	5	17	8
208329	2	0	5	2	8	2	0	4	0	4	4	4	16	4	8	9
208330	2	1	6	3	4	2	5	4	1	0	8	15	18	1	23	2
209301	2	1	6	3	2	2	9	3	3	0	11	15	19	3	26	8
209302	2	1	6	3	4	2	12	4	3	1	13		25	4	13
209303	2	1	5	0	2	1	0	0	0	0	6	2.5	3	0	8.5	9
209304	2	1	5	1	0	2	1	4	1	0	11	0	8	1	11	15
209305	2	1	6	0	0	4	0	4	0	0	8	15.5	8	0	23.5	17
209306	2	1	6	0	0	3	0	0	1	0	6	0	3	1	6	10
209307	2	1	6	1	2	4	2	1	0	0	9	5	10	0	14	7
209308	2	1	6	3	8	2	12	4	3	1	14	17	29	4	31	13
209309	2	1	6	3	12	4	12	4	2	2	10	17.5	35	4	27.5	19
209310	2	1	6	3	12	3	12	4	5	5	12	22	34	10	34	11
209311	2	1	6	2	12	3	10	4	4	3	17	22	31	7	39	14
209312	2	1	6	2	8	3	2	2	2	2	9	4	17	4	13	17
209313	2	1	6	2	9	0	6	2	3	1	13	8	19	4	21	13
209314	2	1	6	3	12	4	8	5	4	3	12	19	32	7	31	16
209315	2	1	6	2	8	4	6	3	3	3	10	11	23	6	21	11
209316	2	1	6	3	8	4	6	3	4	3	16	19.5	24	7	35.5	13
209317	2	1	5	3	0	2	8	3	2	0	8	4	16	2	12	10
209318	2	1	5	0	0	0	0	0	0	0	6	0	0	0	6	9
209319	2	1	6	2	4	4	5	4	3	5	12	12	19	8	24	15
209320	2	1	6	0	0	4	1	4	0	0	10	0	9	0	10	9
209321	2	1	6	2	8	5	12	5	3	5	12	10.5	32	8	22.5	13
209322	2	1	6	0	8	4	8	3	2	2	13	13.5	23	4	26.5	19
209323	2	1	6	3	8	4	7	4	2	2	11	21.5	26	4	32.5	11
209324	2	1	6	3	7	4	8	3	3	1	15	18.5	25	4	33.5	8
209325	2	0	6	3	7	1	4	3	3	2	16	7.5	18	5	23.5	10
209326	2	0	5	3	0	1	0	3	2	2	9	0	7	4	9	8
209327	2	0	5	1	0	0	0	0	0	2	12	22	1	2	34	11
209328	2	0	6	3	6	4	2	0	3	2	7	18	15	5	25	8
209329	2	0	6	2	7	2	0	1	3	2	13	16	12	5	29	12
209330	2	0	6	3	12	2	0	5	5	5	12	15.5	22	10	27.5	12
209331	2	0	6	3	7	1	6	3	0	2	17	9	20	2	26	12
209332	2	0	6	3	12	4	2	4	0	0	10	21.5	25	0	31.5	17
209333	2	0	6	3	5	3	2	0	3	2	8	18	13	5	26	12
209334	2	0	6	3	11	1	10	3	3	5	13	15.5	28	8	28.5	14
209335	2	0	6	2	4	1	6	4	4	2	17	6	17	6	23	9
209336	2	0	6	0	3	1	0	5	0	0	10	6	9	0	16	12
209337	2	0	6	2	7	3	4	3	2	5	12	21.5	19	7	33.5	10
209338	2	9999	87	0	0	3	0	0	0	0	7	0	3	0	7	10
210301	2	0	6	2	1	3	5	3	3	4	14	2	14	7	16	6
210302	2	1	6	2	8	2	3	1	3	2	12	20	16	5	32	11
210303	2	1	6	3	12	5	12	5	5	5	20	12	37	10	32	22
210304	2	1	6	3	12	3	11	5	3	4	14	21	34	7	35	16
210305	2	1	6	1	5	3	0	0	1	1	11	5	9	2	16	12
210306	2	1	6	2	1	0	0	1	3	2	13	5.5	4	5	18.5	10
210307	2	1	6	3	1	3	0	1	0	2	14	6.5	8	2	20.5	8
210308	2	1	6	3	8	2	1	2	3	2	5	0	16	5	5	8
210309	2	1	6	3	8	4	3	2	3	2	14	24	20	5	38	16
210310	2	0	6	2	0	0	0	4	3	1	6	8	6	4	14	1
210311	2	0	6	2	6	4	1	1	3	2	11	7.5	14	5	18.5	12
210312	2	1	6	3	12	4	4	3	3	0	10	22	26	3	32	17
210313	2	1	5	3	2	5	5	5	3	2	14	4	20	5	18	8
210314	2	1	6	3	7	3	10	3	3	2	14	20	26	5	34	13
210315	2	0	6	3	12	5	10	4	4	2	17	24	34	6	41	22
210316	2	1	6	3	12	0	8	5	2	4	14	18	28	6	32	13
210317	2	1	6	2	8	4	1	2	1	2	11	21	17	3	32	14
210318	2	1	6	3	12	4	2	4	3	0	9	20	25	3	29	15
210319	2	0	6	3	12	5	9	4	4	2	19	24	33	6	43	16
210320	2	0	6	3	8	5	1	5	3	2	14	10	22	5	24	10
210321	2	1	6	3	1	3	0	0	0	2	10	4	7	2	14	16
210322	2	0	6	2	4	3	5	1	3	2	11	5.5	15	5	16.5	9
210323	2	1	6	2	5	4	4	3	1	2	11	14.5	18	3	25.5	15
210324	2	1	6	1	0	1	1	3	3	0	7	2	6	3	9	12
210325	2	1	6	3	8	0	4	4	3	2	15	14	19	5	29	18
210326	2	0	6	1	2	3	0	1	1	1	11	3	7	2	14	10
210327	2	1	6	1	8	1	7	2	4	1	15	20.5	19	5	35.5	10
210328	2	1	6	3	7	4	8	4	3	1	13	4	26	4	17	11
210329	2	1	6	2	12	5	7	5	3	5	16	19	31	8	35	9
210330	2	1	6	2	8	0	8	5	3	3	16	11	23	6	27	12
210331	2	1	6	3	12	4	10	4	3	4	18	13.5	33	7	31.5	16
210332	2	0	6	2	6	3	6	3	1	1	12	15.5	20	2	27.5	8
210333	2	0	6	1	4	3	0	3	2	2	12	13.5	11	4	25.5	16
210334	2	0	6	2	4	4	2	4	3	2	12	20.5	16	5	32.5	14
210335	2	1	6	3	3	5	0	5	3	2	16	4	16	5	20	15
210336	2	1	6	3	8	3	6	3	4	2	5	0	23	6	5	12
210337	2	0	6	2	6	4	11	5	5	5	15	20	28	10	35	17
210338	2	0	6	2	5	1	7	2	4	2	10	10.5	17	6	20.5	10
210339	2	1	6	3	0	1	1	3	3	1	15	6	8	4	21	12
210340	2	0	7	3	8	0	3	3	3	2	9	19.5	17	5	28.5	17
210341	2	1	6	3	0	3	0	0	1	2	9	2	6	3	11	15
210342	2	1	6	2	1	3	0	0	0	0	7	5	6	0	12	11
210343	2	1	6	2	2	4	6	3	3	2	12	19.5	17	5	31.5	19
211301	2	1	6	3	8	0	6	2	0	0	8	5	19	0	13	10
211302	2	0	7	3	8	4	6	3	2	2	8	27	24	4	35	8
211303	2	1	7	3	12	5	12	5	5	4	15	30	37	9	45	12
211304	2	1	6	2	8	3	0	0	3	2	7	4	13	5	11	1
211305	2	0	6	2	8	3	7	3	3	2	11	24.5	23	5	35.5	24
211306	2	0	7	3	8	0	6	4	1	3	6	25	21	4	31	2
211307	2	0	6	2	4	5	0	3	3	1	14	25.5	14	4	39.5	11
211308	2	1	7	2	8	3	2	4	3	2	6	17	19	5	23	11
211309	2	1	7	3	12	4	12	4	5	4	20	23	35	9	43	18
211310	2	1	7	3	8	4	0	4	3	3	8	17.5	19	6	25.5	17
211311	2	0	7	3	8	4	6	3	2	2	8	27	24	4	35	9
211312	2	1	6	3	5	4	9	3	2	0	14	10	24	2	24	10
211313	2	1	7	2	12	4	12	4	3	2	5	0	34	5	5	10
211314	2	1	7	2	4	2	1	2	2	3	10	17	11	5	27	4
211315	2	1		3	4	2	2	1	4	3	9	17	12	7	26	8
211316	2	1	7	3	12	3	10	4	5	4	15	18	32	9	33	5
211317	2	0	7	2	8	2	0	1	3	3	7	4	13	6	11	12
211318	2	0	5	0	0	4	0	0	0	0	8	15	4	0	23	8
211319	2	0	6	3	5	3	6	3	2	3	7	24	20	5	31	3
211320	2	1	7	0	0	0	0	0	0	0	7	0	0	0	7	13
211321	2	0	7	3	5	3	2	4	2	3	11	26.5	17	5	37.5	24
211322	2	0	6	3	12	1	10	4	3	4	20	16	30	7	36	12
211323	2	0	6	2	9	1	9	4	4	3	11	23	25	7	34	13
211324	2	1	7	2	11	4	9	3	2	2	17	22	29	4	39	9
211325	2	0	6								5	0			5	12
211326	2	0	7	3	7	1	7	3	3	2	8	24	21	5	32	11
212301	2	0	5	1	2	4	4	1	3	2	13	15.5	12	5	28.5	13
212302	2	0	5	1	5	4	4	1	3	2	13	11	15	5	24	13
212303	2	0	5	2	8	4	0	0	3	2	13	21	14	5	34	11
212304	2	1	6	1	8	5	4	1	3	2	12	22.5	19	5	34.5	15
212305	2	0	6	3	12	3	4	4	4	4	10	29.5	26	8	39.5	10
212306	2	0	5	3	12	3	0	4	3	2	14	20	22	5	34	9
212307	2	0	6	3	5	3	5	3	0	0	13	15	19	0	28	11
212308	2	0	6	3	12	1	5	3	3	2	12	22	24	5	34	10
212309	2	0	5	3	12	2	6	2	5	0	13	10	25	5	23	11
212310	2	0	6	3	12	2	6	3	5	2	13	22	26	7	35	11
212311	2	0	6	1	10	3	6	2	1	3	16	20	22	4	36	17
212312	2	0	6	0	7	3	1	0	1	2	14	13	11	3	27	5
212313	2	0	6	2	10	1	6	1	4	4	7	23.5	20	8	30.5	10
212314	2	1	5	2	6	2	6	1	4	4	9	25	17	8	34	7
212315	2	0	6	2	12	4	10	5	4	5	6	28.5	33	9	34.5	9
212316	2	0	6	3	12	4	12	4	2	4	10	26.5	35	6	36.5	17
212317	2	1	5	2	9	4	7	3	1	4	13	25	25	5	38	10
212318	2	1	5	3	12	3	4	4	4	4	11	19.5	26	8	30.5	11
212319	2	0	6	3	8	3	3	2	2	0	13	15	19	2	28	12
212320	2	0	5	2	2	1	6	4	1	3	9	6	15	4	15	6
212321	2	0	6	3	12	4	10	4	5	4	10	27.5	33	9	37.5	11
212322	2	0	6	3	9	5	10	5	4	4	14	28	32	8	42	9
212323	2	1	6	3	9	4	6	4	3	2	12	22.5	26	5	34.5	12
212324	2	0	6	3	9	4	6	3	5	3	10	24.5	25	8	34.5	11
212325	2	0	6	0	9	3	4	4	4	0	10	21	20	4	31	8
212326	2	0	6	0	9	4	9	0	3	2	12	21.5	22	5	33.5	10
212327	2	0	6	3	5	3	0	4	3	2	11	15.5	15	5	26.5	6
212328	2	1	5	2	2	2	0	4	1	2	14	18	10	3	32	6
212329	2	0	6	3	8	3	3	2	2	0	12	10	19	2	22	15
212330	2	1	6	3	12	4	10	5	4	4	11	30	34	8	41	14
212331	2	0	5	3	9	2	0	2	3	4	13	27	16	7	40	17
212332	2	1	6	3	12	4	11	5	4	4	9	23.5	35	8	32.5	8
212333	2	1	6	3	12	5	6	5	4	4	12	28	31	8	40	13
212334	2	1	6	3	4	2	0	2	3	2	11	25	11	5	36	11
212335	2	0	6	3	8	3	5	5	3	4	10	20.5	24	7	30.5	9
212336	2	1	6	3	9	5	10	5	4	3	10	25	32	7	35	11
212337	2	1	6	3	9	2	1	2	3	4	13	27.5	17	7	40.5	17
212338	2	0	6	3	11	5	6	5	1	1	10	28	30	2	38	13
212339	2	0	7	3	12	5	10	5	5	4	15	27	35	9	42	17
212340	2	0	6	2	2	2	0	4	1	2	14	17	10	3	31	6
213301	2	0	6	2	4	0	1	0	0	0	1	0	7	0	1	18
213302	2	1	6	3	12	2	12	5	3	3	8	18	34	6	26	9
213303	2	1	6	3	0	0	4	1	4	2	8	9	8	6	17	1
213304	2	1	6	3	7	0	7	2	5	1	14	6	19	6	20	9
213305	2	1	6	2	4	0	0	0	1	2	6	12	6	3	18	9
213306	2	1	6	2	12	4	0	4	4	2	11	11	22	6	22	14
213307	2	1	6	3	5	3	4	4	2	2	4	8	19	4	12	13
213308	2	1	6	1	12	2	4	0	2	2	3	18	19	4	21	2
213309	2	1	6	3	8	5	0	3	3	1	1	18	19	4	19	21
213310	2	1	6	2	11	3	12	5	3	2	8	6	33	5	14	12
213311	2	1	6	3	12	0	0	1	3	0	1	0	16	3	1	15
213312	2	1	6	3	2	0	4	0	3	0	7	6	9	3	13	6
213313	2	0	6	3	0	4	10	3	1	2	11	16	20	3	27	13
213314	2	0	5	3	8	4	0	3	1	2	12	28.5	18	3	40.5	16
213315	2	0	5	3	8	0	0	0	1	1	7	12	11	2	19	1
213316	2	0	6	0	10	3	7	5	2	2	0	19	25	4	19	10
213317	2	0	6	2	0	0	0	0	1	0	0	2	2	1	2	9
213318	2	0	6	3	8	4	0	0	1	0	10	14	15	1	24	8
213319	2	0	6	3	0	0	0	1	1	0	9	16.5	4	1	25.5	11
213320	2	0	6	3	8	4	0	3	3	2	2	19	18	5	21	7
213321	2	1	6	3	4	0	4	0	3	0	0	6	11	3	6	6
213322	2	1		1	6	4	4	1	3	1	7	4	16	4	11	13
213323	2	1	6	1	0	4	0	0	1	0	7	11	5	1	18	14
213324	2	1	6	3	8	5	4	2	2	2	9	28	22	4	37	8
213325	2	0	6	1	8	0	4	0	0	0	0	9	13	0	9	12
213326	2	0	6	1	4	0	0	1	1	0	1	6	6	1	7	9
213327	2	0		3	12	0	8	3	2	1	4	21.5	26	3	25.5	13
213328	2	0	6	3	8	4	4	3	1	2	11	28	22	3	39	21
213329	2	0	5	3	1	0	0	0	1	2	2	9	4	3	11	8
213330	2	0	6	3	8	4	6	2	1	1	4	10.5	23	2	14.5	11
213331	2	0	6	3	8	5	0	2	2	1	8	20.5	18	3	28.5	8
213332	2	1	6	2	8	4	4	2	1	2	8	19.5	20	3	27.5	11
213333	2	0	5	3	8	2	6	3	3	2	5	17.5	22	5	22.5	8
213334	2	1	6	3	9	0	0	0	3	0	2	0	12	3	2	16
213335	2	1	6	3	8	0	6	2	1	1	4	0	19	2	4	8
213336	2	1	6	3	5	3	2	4	3	3	6	8	17	6	14	14
213337	2	0	6	2	5	0	0	3	2	2	0	11.5	10	4	11.5	13
213338	2	1	6	2	4	0	3	0	0	0	0	4	9	0	4	13
213339	2	1	6	3	8	3	8	1	0	0	6	0	23	0	6	10
213340	2	1	6	3	0	7	7	2	2	1	8	17.5	19	3	25.5	10
213341	2	1	6	1	8	5	0	2	1	0	3	15	16	1	18	8
213342	2	1	6	3	8	4	10	3	3	2	15	21	28	5	36	21
213343	2	1	109	3	12	0	10	5	3	2	3	24	30	5	27	16
214301	2	0	6	2	12	3	8	0	1	0	8	10	25	1	18	11
214302	2	0	6	3	8	0	2	2	3	0	13	7	15	3	20	9
214303	2	0	7	2	0	1	0	1	0	0	3	8	4	0	11	4
214304	2	0	6	2	8	0	12	4	3	2	14	17	26	5	31	5
214305	2	0	6	3	6	1	0	1	1	0	3	28	11	1	31	9
214306	2	0	6	3	8	0	0	1	0	0	13	11	12	0	24	11
214307	2	0	6	2	8	0	10	4	1	2	14	8	24	3	22	6
214308	2	0	6	3	8	3	4	0	4	2	7	21	18	6	28	10
214309	2	0	6	2	8	0	12	2	3	2	13	12	24	5	25	9
214310	2	0	6	3	8	0	6	2	2	2	12	15	19	4	27	9
214311	2	0	6	3	8	3	0	3	2	2	11	17	17	4	28	9
214312	2	0	6	2	5	2	4	0	1	0	7	12	13	1	19	7
214313	2	0	6	3	0	0	0	0	1	0	11	12	3	1	23	11
214314	2	0	6	2	8	2	4	2	2	0	10	10	18	2	20	13
214315	2	0	6	2	8	0	8	0	0	0	9	14	18	0	23	3
214316	2	0	6	3	3	3	5	1	1	0	6	1	15	1	7	6
214317	2	0	6	1	8	2	8	2	2	0	9	26	21	2	35	9
214318	2	0	6	3	8	5	12	4	5	4	12	28	32	9	40	15
214319	2	0	6	3	8	4	5	4	5	0	9	0	24	5	9	10
214320	2	0	5	2	12	3	2	3	2	0	10	8	22	2	18	14
214321	2	1	5	3	4	2	11	4	2	1	13	20	24	3	33	17
214322	2	1	5	3	0	0	0	0	1	0	8	8	3	1	16	11
214323	2	1	6	2	12	5	12	5	4	2	9	8	36	6	17	13
214324	2	1	5	3	8	2	0	0	1	1	8	8	13	2	16	12
214325	2	1	6	3	12	0	12	4	5	3	15	18	31	8	33	18
214326	2	1	6	3	8	3	0	2	4	0	5	12	16	4	17	15
214327	2	1	5	2	0	0	2	0	1	0	8	8	4	1	16	9
214328	2	1	6	3	8	4	5	0	1	0	6	13	20	1	19	8
214329	2	1	6	3	8	5	11	5	4	3	13	21	32	7	34	19
214330	2	1	6	2	8	0	0	3	0	0	8	3	13	0	11	11
214331	2	1	6	2	7	1	0	2	2	2	4	4	12	4	8	4
214332	2	1	6	3	8	1	8	2	3	2	4	7	22	5	11	11
214333	2	1	6	2	0	3	0	0	0	1	10	0	5	1	10	7
214334	2	1	6	2	8	0	0	3	0	2	13	18	13	2	31	17
214335	2	1	6	2	12	0	8	4	0	0	10	12	26	0	22	12
214336	2	1	6	2	8	2	8	1	3	0	14	18	21	3	32	10
214337	2	1	5	3	12	0	10	0	0	0	4	0	25	0	4	15
214338	2	1	6	3	8	0	4	5	2	4	11	23	20	6	34	15
214339	2	1	6	2	8	0	8	3	1	0	11	15	21	1	26	18
214340	2	1	5	1	0	4	0	0	1	0	7	0	5	1	7	0
214341	2	1	5	2	7	0	2	2	1	0	12	16	13	1	28	6
214342	2	1	6	2	0	1	0	0	0	0	14	13	3	0	27	13
214343	2	1	6	2	2	1	2	0	1	0	10		7	1	10	0
215301	2	1	6	3	8	1	7	4	3	3	15	19	23	6	34	11
215302	2	1	5	3	6	2	2	2	0	2	9	20	15	2	29	11
215303	2	0	6	3	8	2	0	2	1	2	14	24	15	3	38	15
215304	2	0	5	3	8	1	11	4	2	2	11	20	27	4	31	10
215305	2	0	6	2	8	0	0	0	2	2	11	17	10	4	28	12
215306	2	0	6	3	8	1	8	3	2	2	14	25	23	4	39	10
215307	2	0	5	3	0	2	0	2	1	2	13	22	7	3	35	14
215308	2	0	6	3	8	0	0	2	0	0	10	17	13	0	27	10
215309	2	1	6	3	0	0	0	0	1	2	9	21	3	3	30	6
215310	2	0	6	3	8	2	0	1	0	2	9	20	14	2	29	10
215311	2	1	6	3	8	0	12	4	1	3	4	28	27	4	32	9
215312	2	0	5	1	0	0	0	0	1	1	13	11	1	2	24	14
215313	2	0	6	3	7	0	0	2	2	2	12	26	12	4	38	7
215314	2	0	6	3	8	0	8	4	1	2	2	26	23	3	28	0
215315	2	0	5	3	8	0	0	0	1	0	7	19	11	1	26	9
215316	2	1	6	2	4	3	0	0	3	2	11	10	9	5	21	10
215317	2	0	5	3	8	4	6	2	1	2	3	10	23	3	13	5
215318	2	1	6	2	4	1	0	2	0	0	8	19	9	0	27	3
215319	2	0	6	2	8	0	6	1	1	1	9	26	17	2	35	9
215320	2	0	5	1	4	1	0	1	0	2	12	21	7	2	33	4
215321	2	1	6	1	4	0	0	0	1	2	13	21	5	3	34	13
215322	2	0	6	3	0	1	0	1	0	0	9	18	5	0	27	5
215323	2	1	6	3	8	3	4	2	1	2	9	16	20	3	25	9
215324	2	0	5	3	7	0	0	0	1	2	11	19	10	3	30	10
215325	2	1	6	2	12	4	12	4	4	3	9	16	34	7	25	9
215326	2	0	6	3	8	2	9	0	1	0	11	18	22	1	29	7
215327	2	1	5	3	8	4	4	2	1	0	10	20	21	1	30	2
216301	2	1	6	3	8	3	3	4	4	0	7	8	21	4	15	9
216302	2	1	6	2	4	0	8	1	3	0	5	20	15	3	25	12
216303	2	0	5	3	0	4	0	0	4	0	14	6	7	4	20	7
216304	2	1	6	3	8	3	5	0	1	0	7	16	19	1	23	10
216305	2	1	6	3	8	0	6	4	3	0	10	27	21	3	37	19
216306	2	0	6	3	8	5	12	4	4	1	18	16	32	5	34	16
216307	2	0	6	1	0	4	0	2	2	0	9	0	7	2	9	7
216308	2	1	6	3	8	0	8	3	3	0	9	23	22	3	32	13
216309	2	1	6	2	2	1	0	2	1	1	8	2	7	2	10	9
216310	2	1	6	3	5	4	6	4	4	0	9	16	22	4	25	10
216311	2	0	6	3	12	4	10	4	1	0	18	30	33	1	48	20
216312	2	1	5	2	2	1	2	0	1	1	10	4	7	2	14	7
216313	2	0	6	2	8	2	3	2	2	0	4	16	17	2	20	11
216314	2	1	6	3	12	4	6	3	2	0	12	16	28	2	28	15
216315	2	0	5	3	8	1	4	2	1	0	7	6	18	1	13	2
216316	2	0	6	3	8	0	8	1	0	0	13	23	20	0	36	8
216317	2	0	6	3	12	5	12	1	3	0	16	20	33	3	36	6
216318	2	1	6	3	12	3	7	4	3	0	10	15	29	3	25	12
216319	2	0	6	1	0	4	0	2	2	0	0	0	7	2	0	4
216320	2	0	6	2	1	0	0	1	0	0	8	4	4	0	12	15
216321	2	1	6	3	8	3	6	3	3	2	11	18	23	5	29	10
216322	2	1	6	3	5	0	1	4	1	0	12	20	13	1	32	13
216323	2	0	6	3	8	0	6	4	3	0	10	14	21	3	24	5
216324	2	1	5	3	12	4	6	1	1	0	13	24	26	1	37	17
216325	2	0	6	2	8	0	8	1	0	0	11	14	19	0	25	3
216326	2	1	6	2	5	0	0	0	0	0	13	0	7	0	13	1
216327	2	0	6	2	8	3	0	2	0	0	13	14	15	0	27	7
216328	2	1	6	2	8	4	11	3	4	2	12	19	28	6	31	6
216329	2	0	6	2	12	4	8	2	1	0	4	19	28	1	23	7
216330	2	0	5	3	6	4	11	2	1	0	7	21	26	1	28	12
216331	2	0	6	3	4	0	0	2	1	2	10	24	9	3	34	9
216332	2	1	6	3	9	5	0	3	3	1	12	17	20	4	29	10
216333	2	0	6	2	0	1	3	1	0	0	11	21	7	0	32	9
216334	2	0	6	3	5	1	0	1	1	0	8	8	10	1	16	1
216335	2	1	5	1	0	0	0	0	0	0	11	17	1	0	28	15
217301	2	0	6	3	0	2	0	1	3	0	6	0	6	3	6	6
217302	2	0	6	2	5	0	7	5	2	2	2	15	19	4	17	14
217303	2	1	5	0	0	0	0	0	0	0	7	17	0	0	24	8
217304	2	0	5	2	8	1	0	0	1	0	4	7	11	1	11	3
217305	2	1	6	0	1	1	0	0	2	2	7	0	2	4	7	7
217306	2	0	6	3	0	0	0	0	1	1	9	15	3	2	24	6
217307	2	1	6	0	0	5	7	5	5	4	3	8	17	9	11	11
217308	2	0	5	3	3	0	8	3	2	2	8	9	17	4	17	5
217309	2	0	6	2	1	0	0	0	1	0	5	12	3	1	17	3
217310	2	0	6	1	5	0	4	1	3	2	8	14	11	5	22	9
217311	2	0	6	3	3	0	10	3	3	2	10	17	19	5	27	26
217312	2	1	6	1	1	2	0	1	0	2	4	2	5	2	6	8
217313	2	1	6	0	8	5	11	5	5	5	4	22	29	10	26	10
217314	2	0	6	3	2	1	8	5	1	1	7	15	19	2	22	8
217315	2	0	5	1	0	0	0	0	1	0	7	7	1	1	14	4
217316	2	0	5	2	4	1	10	5	1	2	5	13	22	3	18	4
217317	2	0	5	2	0	0	0	0	2	0	3	0	2	2	3	0
217318	2	0	6	3	10	0	10	3	3	2	8	12	26	5	20	11
217319	2	1	6	2	0	0	1	0	1	1	6	12	3	2	18	4
217320	2	0	5									13			13	7
217321	2	1	6	3	8	1	2	1	1	0	8	20	15	1	28	10
217322	2	0	5	3	8	5	3	2	4	2	6	18	21	6	24	2
217323	2	1	6	3	6	4	4	3	1	0	8	12	20	1	20	3
217324	2	1	5	3	4	4	0	1	0	2	7	7	12	2	14	10
217325	2	1	87	3	8	1	1	2	2	0	11	12	15	2	23	15
217326	2	1	5	2	0	2	0	0	3	0	9	18	4	3	27	10
217327	2	0	6	1	0	1	0	1	0	0	8	1	3	0	9	4
217328	2	9999	87	3	5	1	0	2	1	0	10	12	11	1	22	8
217329	2	1	6	2	0	1	0	0	1	0	6	0	3	1	6	4
217330	2	0	6	1	0	1	0	0	0	0	6	15	2	0	21	11
217331	2	0	6	2	1	0	0	0	4	2	7	17	3	6	24	5
217332	2	1	6	3	6	3	1	3	3	0	8	8	16	3	16	11
217333	2	0	5	2	8	1	0	3	2	3	9	8	14	5	17	6
217334	2	1	6	1	3	3	0	3	4	4	5	21	10	8	26	11
217335	2	1	6	2	2	1	0	0	1	0	4	10	5	1	14	1
217336	2	0	5	3	7	5	7	5	3	2	10	22	27	5	32	9
217337	2	0	7	2	7	1	1	1	1	0	11	16	12	1	27	7
217338	2	0	6	2	0	2	0	11	1	0	7	9	15	1	16	11
217339	2	0	5	2	0	1	0	0	1	0	6	7	3	1	13	3
217340	2	0	6	2	8	4	0	1	1	0	7	16	15	1	23	13
217341	2	0	6	3	6	4	5	3	1	2	8	7	21	3	15	1
217342	2	1	6	1	6	3	5	4	2	0	12	18	19	2	30	17
217343	2	1	6	2	10	0	7	4	1	3	7	10	23	4	17	4
217344	2	0	6	1	1	2	0	0	1	0	7	0	4	1	7	2
217345	2	0	6	1	6	2	0	3	2	3	7	7	12	5	14	10
217346	2	0	6	1	8	0	3	4	1	1	6	18	16	2	24	2
217347	2	1	6	3	7	1	0	1	1	0	9	9	12	1	18	7
217348	2	0	6	0	2	4	0	1	0	2	0	16	7	2	16	8
217349	2	0	6	3	12	1	11	5	2	1	7	23	32	3	30	9
217350	2	0	5	3	0	1	0	0	1	0	7	3	4	1	10	2
217351	2	1	5	3	0	0	0	0	1	1	8	8	3	2	16	8
217352	2	1	5	2	0	0	0	0	0	1	7	6	2	1	13	3
217353	2	0	5	2	5	4	6	4	3	2	4	1	21	5	5	7
217354	2	1	87	1	0	0	0	0	1	0	4	8	1	1	12	2
218301	2	0	6	3	8	4	10	5	3	2	14	19	30	5	33	21
218302	2	1	6	3	8	4	0	1	2	2	4	0	16	4	4	12
218303	2	1	6	2	9	0	0	0	0	2	10	11	11	2	21	11
218304	2	0	5	3	3	2	4	0	0	0	3	11	12	0	14	13
218305	2	1	5	3	0	2	0	1	2	0	4	0	6	2	4	11
218306	2	0	6	2	12	1	10	5	4	3	5	24	30	7	29	10
218307	2	0	6	1	8	0	6	4	3	2	7	18	19	5	25	11
218308	2	1	6	3	12	1	12	5	3	2	8	21	33	5	29	14
218309	2	0	5	1	8	0	0	0	1	2	9	0	9	3	9	9
218310	2	0	6	0	0	0	0	0	0	0	1	0	0	0	1	1
218311	2	1	6	2	7	5	1	3	1	3	5	10	18	4	15	11
218312	2	0	6	3	5	4	6	3	3	2	12	19	21	5	31	14
218313	2	0	5	3	8	5	4	3	3	2	12	19	23	5	31	11
218314	2	1	6	2	12	1	1	3	1	0	2	15	19	1	17	10
218315	2	0	7	3	9	4	11	5	2	0	14	0	32	2	14	6
218316	2	0	6	2	4	1	0	0	0	1	5	14	7	1	19	10
218317	2	1	5	1	9	4	0	3	3	0	7	19	17	3	26	12
218318	2	0	6	2	8	2	0	0	2	2	2	0	12	4	2	9
218319	2	0	6	3	9	5	12	5	2	2	14	15	34	4	29	16
218320	2	0	6	3	9	4	10	3	3	3	12	24	29	6	36	18
218321	2	0	6	1	4	0	5	4	0	2	6	10	14	2	16	14
218322	2	1	6	3	8	2	0	0	0	1	11	7	13	1	18	15
218323	2	1	6	2	1	4	0	2	2	0	8	0	9	2	8	9
218324	2	0	5	1	3	3	0	0	0	0	4	10	7	0	14	8
218325	2	1	6	2	3	5	1	2	1	1	7	13	13	2	20	15
218326	2	1	5	0	0	0	0	0	0	0	9	4	0	0	13	6
218327	2	1	5	1	0	0	0	0	1	2	6	0	1	3	6	8
218328	2	0	6	2	4	0	0	0	0	0	3	13	6	0	16	8
218329	2	1	6	3	3	2	4	2	3	0	3	10	14	3	13	11
218330	2	0	5	2	4	0	0	2	3	0	7	15	8	3	22	17
218331	2	1	7	3	12	5	10	5	4	2	10	24	35	6	34	14
218332	2	1	5	3	8	5	6	3	2	2	15	13	25	4	28	16
218333	2	0	6	2	3	1	2	2	1	0	7	18	10	1	25	10
218334	2	1	6	2	10	5	12	5	3	5	2	15	34	8	17	14
219301	2	0	6	1	1	0	0	0	0	2	10	17	2	2	27	12
219302	2	0	6	3	4	3	3	3	3	2	9	27	16	5	36	5
219303	2	1	6	3	12	4	11	3	1	2	10	19	33	3	29	15
219304	2	1	5	3	4	4	4	3	4	2	7	23	18	6	30	9
219305	2	0	6	2	8	2	0	0	2	0	10	25	12	2	35	14
219306	2	0	6	3	5	0	4	1	3	2	8	22	13	5	30	16
219307	2	0	6	3	7	1	0	3	2	2	3	22	14	4	25	13
219308	2	0	6	3	8	1	7	2	2	2	8	26	21	4	34	11
219309	2	0	6	3	10	4	7	3	1	2	10	15	27	3	25	11
219310	2	1	7	3	12	4	10	5	5	5	4	21	34	10	25	15
219311	2	1	6	3	11	4	7	5	5	5	2	22	30	10	24	12
219312	2	0	6	3	8	1	0	2	2	2	3	20	14	4	23	10
219313	2	0	5	3	8	0	2	5	3	2	15	24	18	5	39	12
219314	2	0	6	3	9	1	4	1	3	1	6	23	18	4	29	8
219315	2	1	7	3	4	1	6	3	1	0	9	22	17	1	31	11
219316	2	0	6	3	8	0	4	5	1	0	14	25	20	1	39	13
219317	2	1	6	3	12	4	10	5	5	4	2	20	34	9	22	11
219318	2	0	6	2	7	1	0	0	1	2	0	22	10	3	22	7
219319	2	0	6	3	12	1	6	4	1	2	10	28	26	3	38	3
219320	2	1	6	1	7	1	7	2	2	2	8	27	18	4	35	12
219321	2	1	6	3	8	0	0	0	3	0	14	16	11	3	30	14
219322	2	0	6	3	6	1	0	3	2	2	3	24	13	4	27	11
219323	2	1	6	3	0	1	0	0	3	1	6	8	4	4	14	10
219324	2	0	6	2	8	2	12	4	4	4	10	25	28	8	35	11
219325	2	0	6	3	8	7	3	3	3	1	9	26	24	4	35	7
219326	2	0	6	3	4	1	0	0	1	2	10	17	8	3	27	15
219327	2	1	6	2	8	4	0	1	2	1	5	26	15	3	31	9
219328	2	1	6	3	8	0	4	2	4	1	12	29	17	5	41	9
219329	2	0	6	3	3	1	0	1	1	1	0	22	8	2	22	8
219330	2	0	6	3	9	3	4	1	4	1	6	25	20	5	31	9
219331	2	0	6	3	0	1	0	0	1	1	5		4	2	5
219332	2	0	6	3	8	3	1	3	4	1	9	19	18	5	28	5
219333	2	1	5	1	5	3	0	1	1	0	5	22	10	1	27	13
219334	2	1	6	3	8	3	0	3	1	1	1	13	17	2	14	2
219335	2	1	6	3	0	0	0	0	0	0	0	5	3	0	5	7
219336	2	1	5	1	8	0	0	0	4	2	8	20	9	6	28	8
219337	2	1	6	3	4	1	0	2	2	1	10	16	10	3	26	16
220301	2	0	6	3	8	1	10	2	2	2	9	30	24	4	39	10
220302	2	1	6	0	0	0	0	0	0	0	1	1	0	0	2	10
220303	2	0	6	1	8	4	6	3	2	2	0	21	22	4	21	8
220304	2	0	6	3	8	3	6	3	2	2	0	22	23	4	22	9
220305	2	1	6	3	8	4	7	5	3	2	5	28	27	5	33	10
220306	2	0	5	2	8	3	10	4	2	3	7	19	27	5	26	16
220307	2	1	5	1	4	0	0	0	3	2	0	0	5	5	0	9
220308	2	1	6	3	12	4	12	5	2	2	6	26	36	4	32	12
220309	2	0	6	3	12	5	12	5	3	3	19	28	37	6	47	17
220310	2	1	6	3	7	3	10	3	4	2	11	16	26	6	27	5
220311	2	0	5	1	6	0	0	2	2	2	3	4	9	4	7	0
220312	2	0	6	3	12	0	0	0	0	0	0	4	15	0	4	9
220313	2	1	6	2	12	0	1	3	2	1	1	28	18	3	29	13
220314	2	0	6	3	8	3	12	3	3	2	7	18	29	5	25	17
220315	2	0	6	1	8	1	4	0	1	0	9	18	14	1	27	5
220316	2	0	6	0	1	0	0	0	1	2	1	6	1	3	7	10
220317	2	0	6	3	11	0	0	4	4	2	7	24	18	6	31	11
220318	2	0	6	3	8	0	0	3	1	2	10	30	14	3	40	13
220319	2	0	6	1	8	0	0	2	2	2	2	20	11	4	22	4
220320	2	1	6	2	8	0	0	3	1	2	10	30	13	3	40	13
220321	2	0	6	0	0	0	0	0	0	0	2	1	0	0	3	11
220322	2	0	6	3	8	0	0	3	4	2	1	25	14	6	26	9
220323	2	1	6	0	4	0	0	0	0	0		0	4	0	0	2
220324	2	1	6	2	0	0	0	0	0	0	15	8	2	0	23	12
220325	2	1	6	3	4	1	12	4	3	3	4	17	24	6	21	11
220326	2	0	6	3	0	1	7	3	5	3	3	29	14	8	32	7
220327	2	1	6	3	8	1	5	2	1	2	4	29	19	3	33	9
220328	2	1	6	3	5	0	0	5	3	2		1	13	5	1	16
220329	2	1	6	0	0	0	0	0	1	0	1	0	0	1	1	7
220330	2	0	6	3	12	0	4	3	4	5	8	28	22	9	36	10
220331	2	0	6	3	0	0	0	0	1	2	0	10	3	3	10	9
220332	2	1	5	3	8	4	1	3	2	2	11	18	19	4	29	4
220333	2	1	5	2	8	2	6	4	3	3	0	8	22	6	8	3
220334	2	0	6	3	8	2	12	4	3	4	14	28	29	7	42	14
220335	2	0	5	3	7	0	0	3	4	2		12	13	6	12	8
220336	2	0	5	2	6	0	0	1	4	2	0	22	9	6	22	2
220337	2	1	5	1	5	4	6	2	3	1	3	2	18	4	5	1
220338	2	0	6	2	12	2	5	2	4	2		30	23	6	30	6
220339	2	1	6	3	12	0	0	5	3	2	0	26	20	5	26	15
220340	2	1	5	3	8	4	0	2	3	0		25	17	3	25	8
220341	2	0	5	3	12	0	0	3	2	2	8	13	18	4	21	8
220342	2	0	6	2	8	2	6	4	4	2	10	30	22	6	40	10
301301	3	0	6	3	12	5	12	5	5	5	20	29.5	37	10	49.5	21
301302	3	0	6	3	12	5	12	4	4	3	21	29.5	36	7	50.5	18
301303	3	1	7	3	12	5	12	5	5	5	21	29.5	37	10	50.5	20
301304	3	0	6	3	12	4	12	5	5	4	22	30	36	9	52	23
301305	3	1	7	3	12	5	12	5	5	5		30	37	10	30	20
301306	3	0	6	3	11	5	12	5	3	4	18	30	36	7	48	19
301307	3	0	6	3	12	5	12	5	5	5	20	29	37	10	49	13
301308	3	0	6	3	12	4	12	5	4	5	23	27	36	9	50	23
301309	3	0	6	3	12	4	11	3	4	5	23	28	33	9	51	18
301310	3	0	6	3	12	5	12	4	4	2	22	30	36	6	52	18
301311	3	1	6	3	12	4	12	5	5	5	20	29	36	10	49	15
301312	3	0	6	3	12	5	12	5	3	4	20	30	37	7	50	20
301313	3	0	6	3	11	5	12	5	5	5	21	30	36	10	51	18
301314	3	1	6	3	12	5	12	5	5	5	19	28	37	10	47	19
301315	3	1	6	2	12	5	12	5	4	5	20	26	36	9	46	12
301316	3	0	6	3	12	5	11	5	4	5	21	25.5	36	9	46.5	10
301317	3	0	6	2	12	5	12	5	5	5	22	30	36	10	52	23
301318	3	1	7	3	12	5	12	5	5	4	19	30	37	9	49	23
301319	3	0	6	3	12	4	12	5	4	5	23	30	36	9	53	18
301320	3	1	7	3	12	5	12	5	5	5	18	26	37	10	44	14
301321	3	0	6	3	12	5	11	5	5	4	21	30	36	9	51	12
301322	3	1	6	2	12	5	12	5	5	4	21	30	36	9	51	21
301323	3	1	6	3	12	5	12	5	4	5	22	30	37	9	52	16
301324	3	0	6	3	12	5	12	5	3	4	20	30	37	7	50	20
301325	3	0	6	2	12	4	12	5	5	5	21		35	10	21
301326	3	0	6	3	12	5	12	4	4	4	21	30	36	8	51	9
301327	3	0	7	3	12	5	12	5	5	5	21	28	37	10	49	21
301328	3	0	6	3	12	5	12	5	5	5	22	29	37	10	51	17
302301	3	1	6	1	12	5	10	5	5	0	15	19	33	5	34	15
302302	3	1	7	3	12	4	12	4	5	5	21	28	35	10	49	15
302303	3	1	6	1	8	2	0	2	1	2	20	3.5	13	3	23.5	21
302304	3	1	6	3	12	5	12	5	5	5	19	24	37	10	43	17
302305	3	1	6	3	12	1	10	5	2	2	14	22	31	4	36	21
302306	3	1	7	3	12	5	12	5	5	5	18	28	37	10	46	19
302307	3	1	6	3	8	4	1	4	4	3	19	8	20	7	27	15
302308	3	1	6	2	8	5	12	4	5	5	19	18	31	10	37	13
302309	3	1	7	3	12	1	4	5	5	4	17	21	25	9	38	14
302310	3	1	6	3	12	5	12	5	5	5	23	27	37	10	50	22
302311	3	1	6	3	12	5	12	5	5	5	20	25.5	37	10	45.5	22
302312	3	1	6	3	12	5	12	5	5	5	17	13	37	10	30	20
302313	3	1	6	3	12	3	4	4	2	2	18	19	26	4	37	13
302314	3	1	6	3	8	5	12	5	0	2	19	10	33	2	29	12
302315	3	1	6	2	12	5	12	3	4	3	17	13.5	34	7	30.5	13
302316	3	1	7	1	4	4	0	0	0	0	18	14	9	0	32	19
302317	3	1	7	3	12	5	12	5	4	5	21	25.5	37	9	46.5	13
302318	3	0	6	3	12	5	12	5	5	5	18	23	37	10	41	13
302319	3	0	6	3	12	5	12	5	5	5	21	30	37	10	51	23
302320	3	0	5	3	12	5	12	4	3	3	20	29	36	6	49	17
302321	3	0	6	3	12	5	12	5	5	4	23	29	37	9	52	19
302322	3	0	6	3	12	5	11	5	5	5	22	26	36	10	48	13
302323	3	0	6	3	8	4	11	5	5	5	21	17.5	31	10	38.5	18
302324	3	0	7	3	8	2	12	5	4	5	16	24	30	9	40	17
302325	3	0	7	3	11	5	12	5	4	0	16	28	36	4	44	19
302326	3	0	6	3	12	5	10	4	4	4	21	26	34	8	47	19
302327	3	0	6	3	12	5	12	4	4	3	18	29	36	7	47	16
302328	3	0	7	3	9	5	10	4	5	5	22	28	31	10	50	21
302329	3	0	7	3	12	5	12	5	5	4	22	29	37	9	51	24
302330	3	0	6	3	12	5	10	5	5	0	20	15	35	5	35	15
302331	3	0	6	3	12	5	12	5	5	4	19	28	37	9	47	20
302332	3	0	6	3	12	4	12	4	5	4	19	29	35	9	48	19
302333	3	0	7	3	12	2	8	4	4	4	31	29.5	29	8	60.5
302334	3	9999	87	3	12	1	4	4	4	5	18	24	24	9	42	20
303301	3	1	7	2	12	2	10	4	3	2	15	26	30	5	41	16
303302	3	1	7	3	12	4	12	4	4	4	20	27	35	8	47	14
303303	3	1	7	3	12	5	12	5	5	2	19	29	37	7	48	20
303304	3	0	7	3	11	4	11	1	4	1	20	25	30	5	45	8
303305	3	1	7	1	12	4	10	5	5	3	19	27.5	32	8	46.5	14
303306	3	0	7	3	12	5	12	5	5	5	22	30	37	10	52	23
303307	3	1	6	2	12	5	12	4	5	2	19	28	35	7	47	17
303308	3	0	6	3	12	5	12	5	4	5	18	22	37	9	40	21
303309	3	0	7	3	12	5	12	5	4	3	18	27	37	7	45	18
303310	3	1	6	2	12	3	12	5	3	2	18	25.5	34	5	43.5	19
303311	3	0	7	3	12	5	12	5	5	5	19	30	37	10	49	12
303312	3	1	7	1	0	5	0	0	0	0		15.5	6	0	15.5	3
303313	3	0	7	3	12	5	12	5	4	4	20	27	37	8	47	18
303314	3	0	6	3	12	5	12	5	4	0	16	24	37	4	40	16
303315	3	0	6	2	12	4	9	1	3	2	17	26	28	5	43	10
303316	3	1	6	3	12	4	12	4	4	3	14	22	35	7	36	11
303317	3	1	6	3	7	5	8	3	1	1	18	23	26	2	41	16
303318	3	0	6	2	12	3	10	5	3	2	19	23	32	5	42	15
303319	3	0	6	3	12	5	9	5	4	5	20	26	34	9	46	18
303320	3	0	6	2	12	5	12	5	4	4	23	30	36	8	53	14
303321	3	0	6	3	12	4	11	4	4	3	18	24	34	7	42	11
303322	3	0	6	3	9	0	4	5	3	2	18	28	21	5	46	15
303323	3	1	6	2	12	5	12	4	5	3	19	24	35	8	43	13
303324	3	1	6	3	12	5	6	5	5	3	17	24	31	8	41	12
303325	3	1	6	3	12	4	1	5	5	2	17	24	25	7	41	12
303326	3	1	6	3	12	5	12	5	5	4	19	27	37	9	46	17
303327	3	1	6	3	12	5	12	5	5	5	21	22	37	10	43	20
303328	3	1	6	3	12	0	10	5	2	2	18	27	30	4	45	13
303329	3	0	6	3	12	5	9	5	5	2	17	30	34	7	47	16
303330	3	1	6	2	8	4	4	3	3	2	19	21.5	21	5	40.5	13
303331	3	1	6	3	4	1	5	4	1	0	15	9	17	1	24	13
303332	3	0	6	3	12	5	12	4	4	5	22	24	36	9	46	19
303333	3	0	6	2	4	5	7	4	5	2	19	28	22	7	47	14
303334	3	1	6	3	12	5	6	5	5	5	18	8	31	10	26	21
303335	3	0	6	3	8	3	5	2	2	2	16	20	21	4	36	8
303336	3	1	6	3	12	0	12	4	4	2	15	20	31	6	35	9
303337	3	1	6	1	12	3	10	4	2	0	19	21	30	2	40	18
304301	3	0	6	3	12	5	12	5	5	3	20	21	37	8	41	15
304302	3	0	6	3	12	4	12	5	3	5	19	30	36	8	49	20
304303	3	0	6	3	12	5	12	5	5	5	23	28	37	10	51	20
304304	3	0	6	3	12	5	12	5	5	5	14	30	37	10	44	4
304305	3	1	7	3	12	5	12	5	4	5		28	37	9	28	13
304306	3	1	6	3	12	4	12	5	4	5	17	28	36	9	45	13
304307	3	1	6	3	9	5	12	5	4	4	20	30	34	8	50	18
304308	3	1	6	3	12	5	12	5	5	5	19	26	37	10	45	22
304309	3	0	6	3	12	4	12	4	5	5	21	30	35	10	51	14
304310	3	0	6	3	8	4	11	5	5	5	21	28	31	10	49	11
304311	3	0	6	3	12	5	12	5	5	5	19	30	37	10	49	12
304312	3	0	7	3	12	5	12	5	5	5	20	28	37	10	48	19
304313	3	1	6	3	12	5	12	5	5	5	16	30	37	10	46	17
304314	3	1	6	3	12	5	12	5	5	4	20	28	37	9	48	17
304315	3	1	6	3	12	5	12	5	5	4	18	22	37	9	40	15
304316	3	0	6	3	12	4	12	5	4	5	18	30	36	9	48	18
304317	3	0	6	3	12	5	12	5	5	5	20	30	37	10	50	11
304318	3	0	6	1	12	5	12	4	5	4	21	28	34	9	49	9
304319	3	0	7	2	12	5	12	5	3	5	19	27	36	8	46	20
304320	3	1	7	3	12	5	12	5	5	5	20	28	37	10	48	17
304321	3	1	6	3	12	5	12	5	5	5	21	29	37	10	50	12
304322	3	1	7	3	6	5	12	5	5	5	20	28	31	10	48	12
304323	3	1	6	3	9	4	12	5	5	5	17	29	33	10	46	17
304324	3	1	6	3	12	5	12	5	4	5	14	29	37	9	43	20
304325	3	0	7	3	12	5	12	5	4	5	20	30	37	9	50	18
304326	3	0	6	3	10	5	12	5	4	5		30	35	9	30	9
304327	3	0	6	2	12	4	10	5	5	5	22	30	33	10	52	16
304328	3	0	6	3	11	5	12	5	4	5	19	24	36	9	43	14
304329	3	1	6	3	12	4	12	5	4	5	20	28	36	9	48	14
304330	3	1	6	3	12	5	12	5	5	5	22	30	37	10	52	20
304331	3	1	6	2	8	5	11	5	5	5	12	28	31	10	40	9
305301	3	1	5	2	12	5	8	4	5	5	20	14.5	31	10	34.5	11
305302	3	0	5	2	12	5	8	5	5	5	17	26.5	32	10	43.5	9
305303	3	1	6	3	12	4	12	5	5	3	16	21	36	8	37	12
305304	3	1	6	3	12	5	12	5	5	5	15	24	37	10	39	20
305305	3	0	6	0	0	0	0	0	0	0	14		0	0	14	16
305306	3	1	6	1	12	5	12	3	2	5	11	18	33	7	29	12
305307	3	1	6	3	12	3	10	5	4	5	17	28	33	9	45	19
305308	3	0	6	3	12	3	12	5	5	5	17	22	35	10	39	17
305309	3	1	6	1	12	4	6	2	2	5	9	20	25	7	29	9
305310	3	1	6	1	12	1	0	0	0	0	9	8	14	0	17	14
305311	3	1	6	3	8	1	4	5	5	5	9	20	21	10	29	17
305312	3	0	6	3	12	5	12	5	5	5	24	28	37	10	52	13
305313	3	1	6	2	4	5	12	5	5	5	14	18	28	10	32	21
306301	3	1	6	3	12	5	12	5	5	5	11	19.5	37	10	30.5	17
306302	3	1	6	2	11	4	12	4	3	1	15	6.5	33	4	21.5	8
306303	3	1	6	2	12	5	12	5	5	5	15	11	36	10	26	17
306304	3	1	6	3	12	4	12	5	5	3	12	15.5	36	8	27.5	19
306305	3	1	6	2	12	5	11	5	5	5	16	17	35	10	33	15
306306	3	0	6	3	12	5	12	5	3	5	15	18.5	37	8	33.5	18
306307	3	1	6	1	11	4	10	5	4	3	18	24	31	7	42	19
306308	3	1	6	2	12	5	12	5	4	5	18	29.5	36	9	47.5	18
306309	3	1	6	2	12	5	12	4	5	5	19	18.5	35	10	37.5	16
306310	3	0	6	1	11	3	12	5	3	3	17	22	32	6	39	11
306311	3	1	6	3	12	4	12	5	5	5	18	23.5	36	10	41.5	11
306312	3	0	6	3	12	3	10	3	5	5	16	21.5	31	10	37.5	15
306313	3	0	6	3	1	1	4	0	1	4	17	20.5	9	5	37.5	17
306314	3	0	6	3	8	5	2	1	1	0	13	15.5	19	1	28.5	15
306315	3	0	6	3	4	1	4	2	0	2	7	16	14	2	23	18
306316	3	1	6	2	9	5	6	1	2	1	12	19	23	3	31	14
306317	3	1	6	2	12	3	11	2	3	3	14	13.5	30	6	27.5	14
306318	3	1	6	3	12	3	8	4	3	2	21	24	30	5	45	11
306319	3	0	6	3	12	5	12	5	3	2	16	23.5	37	5	39.5	13
306320	3	0	6	2	12	5	10	4	3	1	15	22	33	4	37	15
306321	3	0	6	2	12	5	12	4	4	5	12	24	35	9	36	8
306322	3	0	6	3	12	5	12	5	5	5	20	27	37	10	47	20
306323	3	1	6	2	12	5	12	4	4	2	7	14	35	6	21	10
306324	3	1	6	3	12	5	12	5	5	2	10	25	37	7	35	10
306325	3	1	6	2	12	2	12	5	4	2	9	22	33	6	31	14
306326	3	0	6	3	4	2	7	4	5	4	16	18.5	20	9	34.5	17
306327	3	0	6	3	12	4	12	5	4	3	14	23	36	7	37	9
306328	3	1	6	3	4	1	4	0	3	1	10	8.5	12	4	18.5	7
306329	3	0	6	2	12	5	12	5	4	4	15	20	36	8	35	18
306330	3	1	6	3	12	2	12	5	5	5	11	21	34	10	32	15
306331	3	0	6	3	12	3	10	4	3	2	14	19	32	5	33	14
306332	3	1	6	3	12	5	12	4	4	3	16	17.5	36	7	33.5	8
306333	3	1	6	1	3	1	0	1	2	0	17	9	6	2	26	14
306334	3	1	7	3	12	4	12	5	5	5	17	24.5	36	10	41.5	23
306335	3	0	7	3	12	5	10	5	5	5	12	21.5	35	10	33.5	20
306336	3	0	7	3	12	4	12	5	5	5	13	21.5	36	10	34.5	20
306337	3	1	7	2	11	5	12	5	4	5	21	21	35	9	42	16
306338	3	0	7	3	12	5	12	5	5	4	16	21	37	9	37	14
307301	3	0	6	3	12	5	12	5	5	5	19	21	37	10	40	19
307302	3	0	7	3	12	5	12	5	5	5	17	16	37	10	33	18
307303	3	0	6	3	12	5	12	5	5	3	20	23.5	37	8	43.5	17
307304	3	0	7	3	12	5	12	5	5	5	20	22	37	10	42	22
307305	3	0	7	3	12	5	12	5	5	5	20	28	37	10	48	21
307306	3	0	6	3	12	4	12	5	5	5	20	24	36	10	44	11
307307	3	0	7	3	8	4	2	4	5	4	20	20	21	9	40	19
307308	3	0	6	3	12	5	12	5	5	5	21	25.5	37	10	46.5	21
307309	3	0	6	3	12	5	12	3	3	3	16	17	35	6	33	19
307310	3	0	6	3	12	5	12	5	5	5	23	24	37	10	47	19
307311	3	0	6	1	12	4	11	4	1	2	18	24	32	3	42	8
307312	3	0	6	3	12	4	12	5	5	4	21	22	36	9	43	16
307313	3	0	6	2	10	5	12	5	3	2	19	21	34	5	40	18
307314	3	0	6								14				14	20
307315	3	0	6	3	8	3	0	3	2	2	19	24	17	4	43	17
307316	3	0	7	1	11	5	12	5	4	5	21	19.5	34	9	40.5	19
307317	3	0	7	3	7	5	0	5	5	4	22	11.5	20	9	33.5	15
307318	3	0	6	3	12	3	11	4	2	4	18	21	33	6	39	12
307319	3	0	7	3	12	4	12	5	5	5	19	21.5	36	10	40.5	17
307320	3	1	7	2	12	4	10	5	3	2	22	14	33	5	36	17
307321	3	1	7	2	12	5	12	5	3	3	19	22	36	6	41	17
307322	3	1	6	2	12	5	12	5	5	5	21	15	36	10	36	16
307323	3	1	7	3	12	5	11	4	5	5	20	23	35	10	43	19
307324	3	1	7	3	3	5	3	5	3	5	20	19	19	8	39	13
307325	3	1	6	3	10	4	9	4	5	3	20	19.5	30	8	39.5	12
307326	3	1	7	3	12	5	12	5	5	4	23	20	37	9	43	22
307327	3	1	6	3	10	5	10	5	5	4	21	18	33	9	39	18
307328	3	1	6	2	8	4	12	3	5	2	18	18	29	7	36	15
307329	3	1	6	3	12	5	12	5	5	5	23	24	37	10	47	20
307330	3	0	6	2	12	5	12	5	2	2	23	21	36	4	44	20
307331	3	0	6	3	12	5	10	5	4	4	18	25	35	8	43	18
307332	3	0	7	2	8	4	0	4	3	2	8	19.5	18	5	27.5	15
307333	3	0	7	2	12	4	11	4	1	2	23	14	33	3	37	17
308301	3	1	7	3	12	5	12	5	4	5	22	28	37	9	50	23
308302	3	1	7	3	12	5	12	5	5	5	24	30	37	10	54	22
308303	3	1	7	3	12	5	9	6	5	5	22	28	35	10	50	20
308304	3	1	7	3	12	5	12	5	5	5	23	27.5	37	10	50.5	15
308305	3	0	7	3	12	5	12	5	5	5	21	29.5	37	10	50.5	22
308306	3	1	7	3	12	5	12	5	5	5	19	30	37	10	49	14
308307	3	1	7	3	12	5	8	4	5	4	19	26.5	32	9	45.5	17
308308	3	0	7	3	7	5	11	4	5	4	21	28	30	9	49	20
308309	3	1	6	3	12	4	10	5	4	4	22	26	34	8	48	8
308310	3	1	6	2	8	5	7	5	4	5	21	21.5	27	9	42.5	18
308311	3	1	6	2	12	5	12	4	4	5	15	23	35	9	38	21
308312	3	1	6	3	12	4	12	5	5	4	22	30	36	9	52	21
308313	3	1	6	3	12	5	12	5	4	4	23	23	37	8	46	16
308314	3	1	6	3	12	4	12	5	5	4	22	27	36	9	49	20
308315	3	0	6	3	12	5	11	4	5	4	22	26.5	35	9	48.5	14
308316	3	1	6	3	12	4	12	5	5	5	22	27	36	10	49	16
308317	3	1	6	3	12	4	12	3	5	4	24	19	34	9	43	16
308318	3	1	6	3	12	5	11	5	5	4	23	26.5	36	9	49.5	19
308319	3	0	6	3	12	5	12	5	5	3	20	29	37	8	49	19
308320	3	0	6	3	8	5	11	5	5	4	23	23.5	32	9	46.5	15
308321	3	0	6	3	12	5	12	5	4	4	23	28	37	8	51	21
308322	3	0	6	3	12	5	12	5	5	4	22	20	37	9	42	22
308323	3	1	6	3	12	5	7	3	5	5	16	14	30	10	30	16
308324	3	0	7	3	12	4	12	5	5	4	19	29.5	36	9	48.5	21
308325	3	0	7	3	11	4	12	4	4	4	23	19	34	8	42	20
308326	3	0	6	3	12	5	12	4	5	3	16	25	36	8	41	15
308327	3	0	6	3	12	5	10	5	5	4	22	27.5	35	9	49.5	22
308328	3	0	7	3	12	5	12	4	5	4	23	26.5	36	9	49.5	18
308329	3	0	6	3	12	5	8	5	5	5	22	26.5	33	10	48.5	22
308330	3	1	7	3	12	5	12	5	5	5	21	27.5	37	10	48.5	14
309301	3	0		2	12	5	10	5	4	5	18	26	34	9	44	16
309302	3	1		3	8	5	9	5	5	5	9	25	30	10	34	19
309303	3	1		3	12	4	12	5	5	5	16	22.5	36	10	38.5	8
309304	3	0		3	12	5	12	5	4	3	15	21	37	7	36	21
309305	3	0		3	12	4	12	4	5	5	19	24	35	10	43	20
309306	3	0		3	12	5	12	5	5	5	20	23.5	37	10	43.5	22
309307	3	1		3	12	4	12	5	5	5	19	23	36	10	42	16
309308	3	1		1	12	5	12	5	5	5	22	27	35	10	49	12
309309	3	1		3	12	5	10	5	4	3	18	30	35	7	48	22
309310	3	1		1	12	5	12	5	5	5	22	25	35	10	47	17
309311	3	1		3	12	5	12	5	4	4	9	23	37	8	32	14
309312	3	0		3	8	5	10	4	4	3	12	20.5	30	7	32.5	9
309313	3	1		3	12	5	12	5	4	3	17	23	37	7	40	17
309314	3	1		3	12	5	12	5	5	3	9	26	37	8	35	24
309315	3	1		3	12	2	12	5	1	4	17	21	34	5	38	14
309316	3	0		3	12	5	10	5	5	5	19	30	35	10	49	22
309317	3	1		3	12	4	12	4	5	2	21	26	35	7	47	18
309318	3	0		3	12	5	11	5	3	2	19	18	36	5	37	22
309319	3	1		2	12	5	10	3	3	2	15	18	32	5	33	18
309320	3	1		3	12	4	12	5	4	4	7	15.5	36	8	22.5	18
309321	3	1		3	12	5	12	4	4	5	15	7	36	9	22	16
309322	3	0		3	11	5	7	3	1	2	7	22	29	3	29	7
309323	3	0		3	12	5	12	4	5	5	16	29	36	10	45	15
309324	3	1		3	12	5	9	5	4	4	8	29.5	34	8	37.5	15
309325	3	1		3	12	4	12	5	5	2	19	26	36	7	45	18
309326	3	0		3	12	5	12	5	4	3	15	22	37	7	37	16
309327	3	1		3	12	4	12	5	3	4	13	28	36	7	41	15
309328	3	0		3	12	5	12	5	5	3	22	25	37	8	47	21
309329	3	1		3	12	4	12	3	2	2	15	25	34	4	40	16
309330	3	0		3	12	5	10	5	4	2	14	24.5	35	6	38.5	17
309331	3	1		3	12	5	12	5	5	5	19	29.5	37	10	48.5	18
309332	3	9999		3	12	5	12	5	5	5	15	30	37	10	45	19
309333	3	9999		3	12	5	12	5	5	3	21	25	37	8	46	21
309334	3	9999		3	12	5	12	5	4	4	13	29	37	8	42	19
310301	3	1	7	3	12	3	12	4	5	5	20	24.5	34	10	44.5	20
310302	3	0	7	3	12	5	9	4	5	4	12	19.5	33	9	31.5	13
310303	3	0	7	3	12	5	12	5	5	5	16	27	37	10	43	3
310304	3	0	7	3	12	5	12	5	5	5	18	27	37	10	45	20
310305	3	0	7	3	12	4	12	4	5	3	17	24	35	8	41	11
310306	3	1	7	3	12	5	12	5	5	4	19	27	37	9	46	20
310307	3	0	7	3	12	4	12	4	4	3	19	24	35	7	43	20
310308	3	0	6	3	11	4	6	2	3	2	19	15.5	26	5	34.5	17
310309	3	0	7	3	8	4	12	3	3	4	18	27.5	30	7	45.5	16
310310	3	0	6	3	12	5	12	5	5	4	23	28	37	9	51	22
310311	3	0	7	2	12	3	10	5	5	4	22	24	32	9	46	20
310312	3	0	6	3	8	4	12	5	5	4	15	17.5	32	9	32.5	22
310313	3	1	6	2	12	4	12	5	5	5	16	19	35	10	35	21
310314	3	0	6	3	8	5	12	4	3	3	18	23	32	6	41	11
310315	3	0	6	3	9	3	10	4	5	4	21	21	29	9	42	17
310316	3	0	6	3	8	2	8	5	3	4	17	20.5	26	7	37.5	13
310317	3	1	6	3	12	3	7	3	5	3	20	21.5	28	8	41.5	18
310318	3	1	6	3	11	5	12	5	5	4	22	26	36	9	48	18
310319	3	0	7	3	12	4	11	2	5	3	17	29	32	8	46	17
310320	3	1	7	2	12	5	12	5	5	5	20	27	36	10	47	12
310321	3	1	7	3	12	5	12	5	5	5	17	28	37	10	45	19
310322	3	1	7	3	12	5	12	5	5	5	21	28.5	37	10	49.5	22
310323	3	0	7	3	12	5	12	5	5	5	19	23.5	37	10	42.5	12
310324	3	1	7	3	12	5	12	5	4	3	13	29.5	37	7	42.5	17
310325	3	0	6	3	12	5	12	5	5	5	20	29.5	37	10	49.5	3
310326	3	0	6	3	12	4	9	4	5	3	15	21	32	8	36	14
310327	3	1	7	3	12	4	12	5	5	5	19	26	36	10	45	20
310328	3	0	6	3	8	3	8	5	5	5	11	15.5	27	10	26.5	13
311301	3	1	7	3	12	5	12	5	4	5	14	25	37	9	39	23
311302	3	1	7	3	12	5	11	4	4	4	20	27	35	8	47	20
311303	3	1	7	2	12	5	12	5	5	5	21	26	36	10	47	14
311304	3	1	7	3	12	2	6	4	4	4	13	9	27	8	22	4
311305	3	1	7	3	12	5	12	5	5	2	18	25	37	7	43	18
311306	3	1	7	1	12	5	12	5	5	5	20	27	35	10	47	17
311307	3	1	7	3	12	4	12	5	5	3	14	28	36	8	42	15
311308	3	1	7	3	12	5	0	5	4	5	18	26	25	9	44	2
311309	3	1	7	3	10	1	8	4	5	2	18	24	26	7	42	16
311310	3	1	7	3	12	4	10	5	3	5	18	24	34	8	42	13
311311	3	1	7	3	12	4	12	5	5	5	19	29	36	10	48	19
311312	3	1	7	3	12	3	4	5	4	0	21	27	27	4	48	16
311313	3	1	7	2	12	5	12	5	5	5	21	27	36	10	48	20
311314	3	1	6	1	11	3	12	4	3	2	16	25	31	5	41	12
311315	3	1	7	1	12	5	12	4	5	4	14	24	34	9	38	19
311316	3	0	7	2	12	5	12	4	2	2	17	27	35	4	44	13
311317	3	0	7	3	12	4	10	3	4	4	19	26	32	8	45	16
311318	3	0	7	3	12	4	8	5	5	5	17	27	32	10	44	14
311319	3	0	7	2	12	1	4	4	1	1	18	22	23	2	40	17
311320	3	0	7	3	12	5	12	5	5	5	19	27	37	10	46	24
311321	3	0	7	3	12	4	11	5	5	4	20	27	35	9	47	18
311322	3	0	7	2	12	4	12	5	3	0	19	26	35	3	45	19
311323	3	0	7	3	12	5	12	4	2	5	18	27	36	7	45	11
311324	3	0	7	2	12	5	12	5	4	4	22	20	36	8	42	10
311325	3	0	7	3	12	5	11	4	4	4	20	28	35	8	48	11
311326	3	0	7	3	11	4	11	3	4	4	18	25	32	8	43	20
311327	3	0	7	2	12	3	10	5	4	5	17	25	32	9	42	15
311328	3	0	7	2	8	5	12	5	5	4	13	27	32	9	40	13
311329	3	0	7	3	12	4	12	4	5	3	16	28	35	8	44	11
311330	3	0	7	3	8	4	10	5	5	4	16	24	30	9	40	21
311331	3	0	7	3	8	5	12	5	2	2	19	28	33	4	47	19
311332	3	0	7	3	12	4	12	5	5	3	14	28	36	8	42	20
311333	3	0	7	2	12	3	12	5	3	0	19	28	34	3	47	20
311334	3	0	6	3	12	5	12	5	5	5	20	24	37	10	44	23
311335	3	0	6	3	12	4	10	4	3	4	19	26	33	7	45	9
311336	3	0	7	3	12	5	12	5	5	5	20	27	37	10	47	22
311337	3	0	6	3	12	5	10	5	3	0	18	29	35	3	47	7
312301	3	1	6	3	12	5	12	3	5	3	22	21	35	8	43	15
312302	3	1	6	3	8	4	7	1	3	1	12	14	23	4	26	20
312303	3	1	6	2	0	0	0	0	1	1	15	2	2	2	17	10
312304	3	1	7	3	5	4	6	2	2	0	13	9	20	2	22	18
312305	3	1	6	3	8	4	4	5	3	2	19	13	24	5	32	17
312306	3	1	6	3	11	5	12	5	5	5	18	21	36	10	39	11
312307	3	1	6	3	11	4	7	5	4	1	18	13	30	5	31	12
312308	3	1	6	3	11	5	12	3	4	0	16	14	34	4	30	15
312309	3	1	7	3	12	5	12	5	5	5	20	20	37	10	40	15
312310	3	1	7	2	7	0	0	1	3	1	16	12	10	4	28	12
312311	3	1	6	2	7	2	11	5	4	4	15	8	27	8	23	14
312312	3	1	6	3	11	4	6	5	3	3	18	19	29	6	37	17
312313	3	1	6	2	12	4	4	2	1	1	13	13	24	2	26	11
312314	3	1	7	3	12	4	11	3	3	1	13	15	33	4	28	17
312315	3	1	7	3	12	4	8	4	4	2	15	19	31	6	34	6
312316	3	1	7	3	8	5	6	3	0	3	20	14	25	3	34	14
312317	3	1	7	3	12	3	10	3	3	2	16	23	31	5	39	20
312318	3	0	7	3	12	5	12	5	5	0	21	20	37	5	41	9
312319	3	0	6	2	12	5	12	4	5	4	17	23	35	9	40	19
312320	3	0	6	3	7	5	10	4	4	2	20	16	29	6	36	16
312321	3	0	6	3	12	4	11	4	3	5	18	18	34	8	36	12
312322	3	0	6	3	12	5	9	4	3	4	18	19	33	7	37	17
312323	3	0	7	3	12	3	12	2	4	4	22	24	32	8	46	18
312324	3	0	6	3	12	5	11	5	4	0	18	23	36	4	41	13
312325	3	0	6	3	12	3	7	5	4	3	18	16	30	7	34	19
312326	3	0	6	3	12	5	12	5	4	3	18	25	37	7	43	21
312327	3	0	6	3	9	4	12	4	4	4	14	24	32	8	38	14
312328	3	0	6	2	12	5	12	5	4	0	19	25	36	4	44	21
312329	3	0	7	3	12	4	12	3	4	3	22	24	34	7	46	12
312330	3	0	6	3	12	4	12	3	3	3	15	13	34	6	28	15
312331	3	0	6	2	8	2	0	2	1	0	12	11	14	1	23	1
312332	3	0	6	2	12	5	10	4	3	1	20	17	33	4	37	18
312333	3	0	7	3	12	5	11	5	5	4	22	27	36	9	49	14
312334	3	0	7	3	12	5	12	5	5	5	18	25	37	10	43	18
312335	3	1	6	3	10	1	11	2	3	1	14	16	27	4	30	12
312336	3	1	6	3	12	5	12	5	4	5	20	19	37	9	39	21
313301	3	1	7	3	8	5	11	5	2	4	21	23	32	6	44	17
313302	3	1	7	3	12	5	12	4	5	5	23	24	36	10	47	21
313303	3	1	7	1	4	3	4	1	2	0	21	8	13	2	29	6
313304	3	1	7	3	8	4	12	4	5	3	19	20	31	8	39	16
313305	3	1	7	3	12	5	12	5	5	2	17	16	37	7	33	19
313306	3	1	7	1	12	4	12	5	5	5	21	18	34	10	39	17
313307	3	1	7	3	12	5	12	5	5	5	17	16	37	10	33	18
313308	3	1	7	3	12	5	12	5	4	5	18	19	37	9	37	16
313309	3	1	7	3	8	4	4	4	3	2	18	16	23	5	34	20
313310	3	1	6	2	9	5	9	4	3	1	23	12	29	4	35	16
313311	3	1	6	2	10	3	8	4	2	2	19	14	27	4	33	12
313312	3	1	6	1	11	4	8	4	2	3	19	17	28	5	36	13
313313	3	0	6	2	12	3	0	4	3	1	18	14	21	4	32	16
313314	3	0	7	3	12	5	10	4	3	5	20	17	34	8	37	20
313315	3	0	7	2	12	5	10	4	5	3	17	25	33	8	42	17
313316	3	0	7	3	12	5	10	4	3	5	20	22	34	8	42	23
313317	3	0	7	3	12	5	8	3	4	5	18	21	31	9	39	21
313318	3	0	7	3	12	5	10	5	4	4	19	17	35	8	36	15
313319	3	0	7	3	8	4	9	4	5	3	20	15	28	8	35	19
313320	3	1	6	3	12	5	12	5	5	5	25	30	37	10	55	24
313321	3	0	7	3	12	5	12	5	5	5	25	30	37	10	55	24
313322	3	0	7	3	9	5	8	4	3	5	20	24	29	8	44	19
313323	3	0	7	3	12	2	12	5	4	5	21	27	34	9	48	19
313324	3	0	7	3	12	4	12	5	5	3	19	18	36	8	37	17
313325	3	0	6	3	12	5	12	5	5	5	25	30	37	10	55	24
313326	3	0	6	3	12	5	12	5	5	5	22	28	37	10	50	21
313327	3	1	7	3	12	5	12	5	5	4	18	19	37	9	37	13
313328	3	1	6	2	0	1	0	0	2	1	9	17	3	3	26	10
313329	3	1	7	3	12	5	12	5	5	5	25	30	37	10	55	24
313330	3	0	7	3	12	5	11	5	5	3	15	25	36	8	40	18
313331	3	0	7	3	12	5	12	5	5	5	25	30	37	10	55	24
313332	3	1	6	1	5	5	9	4	2	3	15	10	24	5	25	11
313333	3	0	7	3	12	5	10	5	4	5	21	23	35	9	44	13
314301	3	0	6	3	12	4	12	5	5	5	17	19	36	10	36	18
314302	3	0	6	3	12	4	12	5	5	5	17	21	36	10	38	19
314303	3	0	6	2	12	4	2	5	5	5	16	18	25	10	34	16
314304	3	1	6	2	12	5	8	1	3	1	11	13	28	4	24	13
314305	3	1	6	3	11	4	9	5	4	0	13	10	32	4	23	16
314306	3	1	6	2	12	1	12	5	3	2	15	15	32	5	30	14
314307	3	0	5	3	12	4	12	5	3	2	10	18	36	5	28	20
314308	3	0	5	2	8	4	9	3	3	2	16	17	26	5	33	15
314309	3	1	6	3	12	5	12	5	5	3	12	21	37	8	33	20
314310	3	1	6	3	9	5	11	5	4	3	14	20	33	7	34	20
314311	3	1	6	3	9	5	10	3	1	0	14	18	30	1	32	18
314312	3	0	6	3	5	4	10	5	4	2	8	18	27	6	26	14
314313	3	0	6	3	4	5	4	4	2	2	8	14	20	4	22	11
314314	3	0	6	2	8	4	11	4	3	3	13	18	29	6	31	10
314315	3	0	6	3	12	3	11	5	2	2	18	22	34	4	40	22
314316	3	1	6	3	8	3	2	1	1	3	14	17	17	4	31	7
314317	3	1	6	2	12	5	12	5	2	3	12	17	36	5	29	9
314318	3	1	6	3	3	4	6	5	4	3	11	19	21	7	30	14
314319	3	1	7	3	12	4	12	5	5	4	12	21	36	9	33	18
314320	3	1	6	3	12	4	12	5	5	4	9	17	36	9	26	9
314321	3	0	6	2	8	4	12	4	5	5	16	22	30	10	38	17
314322	3	0	6	3	8	4	4	3	3	2	10	16	22	5	26	6
314323	3	0	6	3	7	4	8	3	4	2	10	22	25	6	32	5
314324	3	0	6	3	12	5	9	4	3	4	14	23	33	7	37	14
314325	3	0	6	2	11	2	11	4	2	4	14	20	30	6	34	14
314326	3	1	6	3	4	5	0	3	2	2	14	24	15	4	38	14
314327	3	0	6	3	8	4	6	3	3	2	15	19	24	5	34	11
314328	3	1	6	3	12	4	11	5	3	3	15	17	35	6	32	10
314329	3	1	6	3	12	4	0	5	5	3	12	16	24	8	28	15
314330	3	1	6	2	9	2	0	1	3	2	12	15	14	5	27	11
314331	3	1	7	3	12	5	8	4	4	4	12	23	32	8	35	11
314332	3	1	6	3	8	4	0	3	4	3	12	19	18	7	31	15
314333	3	1	6	3	8	3	4	3	3	2	14	21	21	5	35	14
315301	3	1	6	2	6	4	0	2	2	0	16	12	14	2	28	16
315302	3	1	6	2	12	4	10	5	4	2	15	23	33	6	38	14
315303	3	0	7	3	12	5	12	4	4	3	16	24	36	7	40	13
315304	3	1	7	3	12	3	10	4	5	5	12	21	32	10	33	18
315305	3	0	6	3	8	4	12	4	5	5	19	28	31	10	47	21
315306	3	1	5	3	8	3	11	4	2	3	11	10	29	5	21	13
315307	3	1	7	2	12	7	7	4	5	5	12	25	32	10	37	14
315308	3	1	7	3	12	5	11	5	4	4	16	26	36	8	42	18
315309	3	1	6	1	0	1	0	0	1	0	11	8	2	1	19	3
315310	3	1	6	2	8	4	11	4	3	4	12	10	29	7	22	14
315311	3	0	6	3	12	5	11	5	3	4	14	26	36	7	40	10
315312	3	0	7	3	12	5	12	5	5	5			37	10
315313	3	1	6	1	0	1	0	0	0	0	9	1	2	0	10	12
315314	3	1	6	3	12	5	12	5	5	4	13	19	37	9	32	14
315315	3	0	6	2	8	5	11	2	4	1	10	10	28	5	20	18
315316	3	0	6	3	12	4	11	4	4	2	15	21	34	6	36	15
315317	3	0	6	3	10	2	0	1	4	0	16	9	16	4	25	16
315318	3	0	5	3	7	4	0	2	4	0	16	11	16	4	27	17
315319	3	1	6	1	10	4	10	3	4	2	15	21	28	6	36	15
315320	3	0	5	2	9	1	6	1	0	0	12	14	19	0	26	12
315321	3	1	6	2	12	5	10	2	3	1	15	20	31	4	35	11
315322	3	0	6	3	12	4	6	3	3	4	13	24	28	7	37	10
315323	3	0	6	3	8	0	0	2	2	1	14	17	13	3	31	14
315324	3	0	6	2	0	5	9	5	5	4	13	14	21	9	27	8
315325	3	1	6	1	8	4	8	0	0	0	14	6	21	0	20	13
315326	3	1	6	2	6	5	8	4	4	4	17	8	25	8	25	12
315327	3	1	6	1	8	2	10	5	3	5	13	11	26	8	24	16
315328	3	1	6	1	1	0	0	0	0	0	8	0	2	0	8	4
316301	3	0	7	3	12	4	12	5	5	5	17	30	36	10	47	10
316302	3	0	7	3	12	5	12	4	5	3	15	30	36	8	45	16
316303	3	0	7	3	12	3	8	2	5	4	15	26	28	9	41	17
316304	3	1	7	3	12	5	12	5	5	5	21	30	37	10	51	17
316305	3	0	7	3	12	5	12	5	5	5	20	30	37	10	50	21
316306	3	1	7	3	12	5	12	5	5	5	20	30	37	10	50	16
316307	3	1	6	3	12	5	8	5	4	5	19	27.5	33	9	46.5	15
316308	3	1	6	3	12	5	12	5	5	5	19	30	37	10	49	22
316309	3	1	6	3	12	5	12	5	5	5	17	30	37	10	47	17
316310	3	1	6	3	12	5	12	5	5	3	18	26	37	8	44	19
316311	3	1	6	3	12	5	12	5	5	5	18	30	37	10	48	21
316312	3	1	6	3	12	4	4	5	5	5	16	30	28	10	46	6
316313	3	1	6	3	12	5	12	4	5	4	18	30	36	9	48	16
316314	3	1	6	3	12	5	0	5	5	5		27	25	10	27	16
316315	3	1	6	3	12	5	12	5	5	5	20	30	37	10	50	19
316316	3	1	6	3	12	5	12	5	5	5	18	30	37	10	48	18
316317	3	1	6	3	7	4	0	4	1	3	11	24	18	4	35	15
316318	3	0	6	3	11	5	12	5	5	5	17	29.5	36	10	46.5	12
316319	3	1	6	3	12	4	9	5	5	5	16	30	33	10	46	9
316320	3	1	6	3	12	5	12	5	5	5	19	28	37	10	47	20
316321	3	1	6	3	12	5	12	5	4	5	20	25	37	9	45	14
316322	3	1	6	3	10	4	12	5	3	5	14	30	34	8	44	19
316323	3	0	6	3	12	4	11	5	4	2	19	30	35	6	49	22
316324	3	1	6	3	12	5	12	5	3	5	17	28	37	8	45	13
316325	3	1	6	3	12	5	12	3	5	5	15	26	35	10	41	16
316326	3	0	6	3	12	5	11	4	5	4	15	28	35	9	43	16
316327	3	0	6	3	12	5	9	5	5	4	17	28	34	9	45	9
316328	3	0	6	3	12	5	12	5	5	5	20	30	37	10	50	17
316329	3	1	6	3	12	4	10	5	1	2	15	28	34	3	43	9
316330	3	0	6	3	8	3	7	2	5	3	15	27.5	23	8	42.5	12
316331	3	1	6	2	12	1	9	5	5	4	3	26	29	9	29	12
316332	3	1	6	3	6	5	0	5	5	0	21	24.5	19	5	45.5	14
316333	3	0	6	3	12	5	12	4	4	5	18	30	36	9	48	15
316334	3	1	7	3	12	5	12	5	5	5	17	29.5	37	10	46.5	14
316335	3	1	5	2	12	4	11	5	5	5	3	26	34	10	29	13
316336	3	0	5	2	0	0	0	1	0	0	2	5	3	0	7	9
316337	3	0	6	3	8	5	8	4	5	4	17	26.5	28	9	43.5	18
317301	3	1	7	3	12	5	12	4	5	5	19	17.5	36	10	36.5	15
317302	3	0	6	3	12	4	7	4	5	4	21	15.5	30	9	36.5	8
317303	3	0	6	3	12	4	12	5	3	5	21	21	36	8	42	17
317304	3	0	6	3	9	5	9	5	3	1	15	18	31	4	33	10
317305	3	1	6	3	0	3	0	4	4	2	9	19	10	6	28	6
317306	3	0	6	3	12	5	12	5	3	5	19	18	37	8	37	19
317307	3	0	7	3	2	4	2	3	3	0	21	22.5	14	3	43.5	22
317308	3	0	6	3	12	5	12	5	3	2	15	17	37	5	32	16
317309	3	1	6	3	12	4	12	3	5	4	20	20.5	34	9	40.5	15
317310	3	0	6	3	12	5	9	5	5	4	21	10	34	9	31	15
317311	3	1	6	3	12	5	12	5	5	5	24	23	37	10	47	16
317312	3	1	7	3	12	5	10	3	3	4	22	29.5	33	7	51.5	17
317313	3	1	6	3	12	5	12	5	4	2	18	22	37	6	40	16
317314	3	0	6	3	12	3	12	5	5	4	14	22	35	9	36	16
317315	3	1	6	1	0	3	0	0	0	0	15	15.5	4	0	30.5	15
317316	3	1	6	3	8	5	10	5	4	4	16	21.5	31	8	37.5	20
317317	3	1	6	3	12	5	12	5	5	5	18	20	37	10	38	19
317318	3	1	6	2	10	3	8	2	4	2	14	13.5	25	6	27.5	7
317319	3	1	6	3	12	5	12	5	5	3	15	21	37	8	36	15
317320	3	0	6	2	12	0	8	4	0	0	13	11.5	26	0	24.5	10
317321	3	1	6	3	12	4	8	4	1	2	20	21	31	3	41	21
317322	3	1	7	2	12	5	10	5	5	3	21	18.5	34	8	39.5	13
317323	3	1	6	3	12	5	12	5	5	0	20	21.5	37	5	41.5	14
317324	3	1	6	3	12	5	11	4	3	4	15	18	35	7	33	19
317325	3	1	7	2	10	4	6	4	5	2	19	22	26	7	41	14
317326	3	1	7	3	12	5	12	5	5	5	17	18	37	10	35	23
317327	3	1	7	3	12	5	12	5	5	4	23	19.5	37	9	42.5	18
317328	3	0	7	3	12	5	12	5	3	5	20	22	37	8	42	18
317329	3	1	7	2	12	5	12	5	4	3	19	26.5	36	7	45.5	20
317330	3	1	7	3	12	5	4	2	4	4	15	24.5	26	8	39.5	17
317331	3	0	7	3	12	5	12	5	4	4	20	24	37	8	44	19
317332	3	1	7	3	12	5	12	4	5	4	22	22	36	9	44	13
317333	3	1	7	3	12	5	10	4	3	4	14	22	34	7	36	8
317334	3	1	6	3	12	4	8	4	4	4	16	18.5	31	8	34.5	14
317335	3	1	6	2	8	4	8	0	2	0	14	22	22	2	36	12
317336	3	1	7	3	12	3	12	5	5	4	15	21	35	9	36	15
317337	3	1	7	3	12	5	0	5	5	3	16	21.5	25	8	37.5	19
317338	3	1	6	3	12	5	12	4	3	5	20	24	36	8	44	10
317339	3	1	6	3	12	4	12	5	5	4	19	16	36	9	35	18
317340	3	0	6	3	4	0	0	0	2	5	13	12	7	7	25	10
318301	3	1	7	2	12	4	12	5	5	4	17	25	35	9	42	18
318302	3	1	7	3	12	5	9	5	4	4	19	23.5	34	8	42.5	18
318303	3	0	7	3	12	4	11	4	4	3	22	21	34	7	43	19
318304	3	1	7	3	12	5	12	5	5	5	17	21	37	10	38	17
318305	3	1	7	2	12	1	12	4	4	2	17	22	31	6	39	18
318306	3	0	7	3	12	5	12	4	5	5	22	25	36	10	47	18
318307	3	0	7	3	12	4	12	3	5	4	17	25	34	9	42	17
318308	3	0	7	3	12	5	12	5	5	4	17	26	37	9	43	11
318309	3	0	7	2	9	3	11	5	4	4	15	20	30	8	35	19
318310	3	1	7	3	10	5	12	5	4	5	21	26	35	9	47	17
318311	3	0	7	3	9	3	7	3	5	5	14	21.5	25	10	35.5	14
318312	3	1	7	3	12	5	12	5	5	5	20	24	37	10	44	22
318313	3	1	7	2	9	4	8	3	4	3	13	24	26	7	37	11
318314	3	1	7	3	12	5	12	5	5	5	20	22	37	10	42	22
318315	3	0	6	3	10	5	12	5	5	5	22	24	35	10	46	17
318316	3	1	6	3	11	5	12	3	3	5	15	19	34	8	34	12
318317	3	1	6	3	11	5	12	5	4	4	21	28	36	8	49	18
318318	3	1	6	2	12	4	12	5	5	3	20	22	35	8	42	22
318319	3	0	6	3	12	4	12	5	5	5	16	28	36	10	44	22
318320	3	1	6	3	12	5	12	5	5	3	19	26	37	8	45	12
318321	3	1	6	2	10	4	8	3	4	3	16	19.5	27	7	35.5	14
318322	3	1	6	3	10	4	12	5	4	3	20	26	34	7	46	20
318323	3	1	6	3	12	5	12	5	5	5	17	28	37	10	45	20
318324	3	1	6	2	12	4	4	3	4	2	17	17.5	25	6	34.5	10
318325	3	0	6	3	12	5	12	5	5	4	20	24	37	9	44	16
318326	3	1	6	3	10	3	12	4	4	2	16	13	32	6	29	8
318327	3	1	6	2	4	5	6	4	3	3	16	18	21	6	34	8
318328	3	0	6	3	11	5	4	4	3	4	15	19	27	7	34	12
318329	3	0	6	3	12	4	12	5	5	5	15	26	36	10	41	14
318330	3	0	6	3	12	1	12	5	4	4	12	19	33	8	31	20
318331	3	1	6	3	12	4	0	2	1	0	13	12	21	1	25	5
318332	3	1	6	3	12	5	12	5	3	5	22	24	37	8	46
318333	3	1	6	2	7	3	10	1	2	1	10	16.5	23	3	26.5	12
318334	3	0	7	3	12	5	12	4	5	3	20	25	36	8	45	18
319301	3	0	7	3	12	4	12	5	4	4	14	26	36	8	40	20
319302	3	1	6	3	8	4	12	2	3	5	22	23.5	29	8	45.5	20
319303	3	0	6	3	12	5	4	5	5	5	17	30	29	10	47	15
319304	3	1	6	3	12	4	12	5	5	4	21	20	36	9	41	14
319305	3	0	6	2	8	4	12	4	4	5	12	28.5	30	9	40.5	10
319306	3	0	6	3	8	4	9	4	5	4	22	24.5	28	9	46.5	14
319307	3	1	6	3	12	4	12	5	5	5	18	27	36	10	45	19
319308	3	0	6	3	8	4	12	5	5	4	17	22	32	9	39	18
319309	3	0	6	3	12	5	12	5	5	4	22	27	37	9	49	22
319310	3	1	6	3	12	5	12	5	5	4	15	30	37	9	45	3
319311	3	0	7	2	12	5	12	5	4	5	22	28	36	9	50	18
319312	3	1	6	3	12	5	12	5	5	4	16	25	37	9	41	16
319313	3	1	6	3	12	5	12	4	5	5	19	30	36	10	49	18
319314	3	1	7	3	12	5	6	5	5	5	22	22	31	10	44	20
319315	3	1	6	3	12	5	12	5	4	3	20	23	37	7	43	16
319316	3	0	6	3	12	5	12	4	5	5	17	30	36	10	47	14
319317	3	0	6	3	12	4	12	5	5	5	23	20	36	10	43	21
319318	3	1	6	3	12	4	12	5	5	5	12	22	36	10	34	19
319319	3	0	6	2	12	5	12	5	4	5	21	21	36	9	42	11
319320	3	0	6	3	12	4	12	5	5	5	15	24	36	10	39	16
319321	3	0	7	3	12	4	12	5	3	5	19	26	36	8	45	14
319322	3	1	6	3	12	5	12	5	5	4	20	20	37	9	40	17
319323	3	1	6	2	12	4	12	5	5	5	15	25	35	10	40	19
320301	3	1	7													18
320302	3	0	7	3	12	5	12	5	5	3	18	29	37	8	47	16
320303	3	1	7	3	12	5	12	5	5	3	19	23	37	8	42	19
320304	3	0	7	3	12	5	12	5	4	5	20	27	37	9	47	13
320305	3	0	7	3	12	4	12	5	5	5	21	26	36	10	47	23
320306	3	1	7	3	12	5	12	5	5	5	19	30	37	10	49	22
320307	3	0	7	2	12	5	12	5	5	4	19	26	36	9	45	18
320308	3	0	7	3	12	5	9	4	5	4	21	28	33	9	49	23
320309	3	1	7	3	12	4	12	5	4	5	20	27	36	9	47
320310	3	1	7	3	12	5	12	5	5	5	20	24	37	10	44	18
320311	3	1	7	3	11	5	12	5	5	3	20	25	36	8	45	20
320312	3	0	7	2	12	4	12	5	5	5	20	27	35	10	47	18
320313	3	1	7	3	12	4	12	5	5	5	16	24	36	10	40	16
320314	3	0	7	3	8	5	11	5	5	4	21	28	32	9	49	20
320315	3	0	7	3	12	4	12	5	4	4	20	30	36	8	50	16
320316	3	0	7	3	8	4	5	3	3	3	13	20	23	6	33	15
[truncated: 13 more rows]
